# Supplementary material for: A Fluorescent Reporter Virus Toolkit for Interrogating Enterovirus Biology and Host Interactions
Source: Viruses. 2025 May 30;17(6):796. doi: 10.3390/v17060796 (PMC12197625; doi:10.3390/v17060796)
Supplement: Supplementary file 1 [file viruses-17-00796-s001.zip]

Archive with 11 entries (10 files):
- Figure S1.pdf
- Sequences files/
- Sequences files/CVB3_dP1_mCherry.gb
- Sequences files/CVB3_GFP_P1.gb
- Sequences files/CVB3_GFP_P1_dGDD.gb
- Sequences files/CVB3_mCherry_P1.gb
- Sequences files/CVB3_P1nLUC.gb
- Sequences files/CVB3_P1_GFP.gb
- Sequences files/CVB3_P1_mCherry.gb
- Sequences files/CVB3_P2_GFP.gb
- Sequences files/CVB3_P2_mCherry.gb
