# Supplementary material for: A Fluorescent Reporter Virus Toolkit for Interrogating Enterovirus Biology and Host Interactions
Source: Viruses. 2025 May 30;17(6):796. doi: 10.3390/v17060796 (PMC12197625; doi:10.3390/v17060796)
Supplement: Supplementary file 1 [file viruses-17-00796-s001.zip › Sequences files/CVB3_dP1_mCherry.gb]

LOCUS       Exported                9144 bp ds-DNA    circular SYN 30-APR-2025
DEFINITION  synthetic circular DNA.
ACCESSION   .
VERSION     .
KEYWORDS    CVB3_dP1_mCherry
SOURCE      synthetic DNA construct
  ORGANISM  synthetic DNA construct
REFERENCE   1  (bases 1 to 9144)
  AUTHORS   Cristina
  TITLE     Direct Submission
  JOURNAL   Exported Apr 10, 2025 from SnapGene 8.0.2 https://www.snapgene.com
REFERENCE   2  (bases 1 to 9144)
  AUTHORS   .
  TITLE     Direct Submission
  JOURNAL   Exported Wednesday, Apr 30, 2025 from SnapGene 2.3.2
            http://www.snapgene.com
FEATURES             Location/Qualifiers
     source          1..9144
                     /organism="recombinant plasmid"
                     /mol_type="other DNA"
     misc_feature    35..776
                     /label="IRES"
                     /note="IRES"
                     /note="note=""direct strand 
                     translation""translation=""LKQPVG*"""
     primer_bind     complement(757..789)
                     /label="2 - CVB3_Plasmid_rev 1"
                     /note="2 - CVB3_Plasmid_rev 1"
     primer_bind     770..806
                     /label="CVB3_DMS_P2_mCherry_fwd 1"
                     /note="CVB3_DMS_P2_mCherry_fwd 1"
     misc_feature    773..1460
                     /note="note=""Fragment extracted from CVB3_nancy_dmsP2.xdna
                     [3701  nt] : (AvrII[2069] / AvrII[5774])"
     misc_feature    777..779
                     /label="VP4"
                     /note="VP4"
     CDS             780..787
                     /codon_start=1
                     /label="NotI"
                     /note="NotI"
                     /translation="AA"
     misc_feature    788
                     /label="Base added"
                     /note="Base added"
     CDS             789..1493
                     /codon_start=1
                     /label="mCherry"
                     /note="mCherry"
                     /translation="VSKGEEDNMAIIKEFMRFKVHMEGSVNGHEFEIEGEGEGRPYEGT
                     QTAKLKVTKGGPLPFAWDILSPQFMYGSKAYVKHPADIPDYLKLSFPEGFKWERVMNFE
                     DGGVVTVTQDSSLQDGEFIYKVKLRGTNFPSDGPVMQKKTMGWEASSERMYPEDGALKG
                     EIKQRLKLKDGGHYDAEVKTTYKAKKPVQLPGAYNVNIKLDITSHNEDYTIVEQYERAE
                     GRHSTGGMDELYK"
     misc_feature    789..793
                     /label="KPN2I"
                     /note="KPN2I"
                     /note="note=""direct strand 
                     translation""translation=""SG"""
     misc_feature    1083..1498
                     /label="3C"
                     /note="3C"
     primer_bind     complement(1474..1512)
                     /label="CVB3_DMS_P2_mCherry_rev"
                     /note="CVB3_DMS_P2_mCherry_rev"
     misc_feature    1493..2033
                     /label="P1"
                     /note="P1"
                     /note="note=""direct strand 
                     translation""translation=""MGAQVSTQKTGAHETRLNASGNSIIHYTNINY
                      
                     YKDAASNSANRQDFTQDPGKFTEPVKDIMIKSLPALNSPTVEECGYSDRARSITLGNST
                      
                     ITTQECANVVVGYGVWPDYLKDSEATAEDQPTQPDVATCRFYTLDSVQWQKTSPGWWWK
                      
                     LPDALSNLGLFGQNMQYHYLGRTGYTVHVQCNASKFHQGCLLVVCVPEAEMGCATLDNT
                     "
     primer_bind     1493..1522
                     /label="1 - CVB3_Plasmid_fwd"
                     /note="1 - CVB3_Plasmid_fwd"
     CDS             1494..1501
                     /codon_start=1
                     /label="NotI"
                     /note="NotI"
                     /translation="AA"
     misc_feature    1502
                     /label="Base added"
                     /note="Base added"
     CDS             1503..2033
                     /codon_start=1
                     /label="VP1"
                     /note="VP1"
                     /translation="EFFTYVRFDLELTFVITSTQQPSTTQNQDAQILTHQIMYVPPGGP
                     VPDKVDSYVWQTSTNPSVFWTEGNAPPRMSIPFLSIGNAYSNFYDGWSEFSRNGVYGIN
                     TLNNMGTLYARHVNAGSTGPIKSTIRIYFKPKHVKAWIPRPPRLCQYEKAKNVNFQPSG
                     VTTTRQSITTMTNT"
     misc_feature    2034..3767
                     /label="P2"
                     /note="P2"
     misc_feature    2034..2483
                     /label="2a"
                     /note="2a"
     misc_feature    2484..2780
                     /label="2B"
                     /note="2B"
     misc_feature    2781..3767
                     /label="2C"
                     /note="2C"
     misc_feature    3101..3161
                     /label="CRE https://doi.org/10.1099/vir.0.81297-0"
                     /note="CRE https://doi.org/10.1099/vir.0.81297-0"
     misc_feature    3768..6035
                     /label="P3"
                     /note="P3"
                     /note="note=""direct strand 
                     translation""translation=""GPPVYREIKISVAPETPPPPAIADLLKSVDSE
                      
                     AVREYCKEKGWLVPEINSTLQIEKHVSRAFICLQALTTFVSVAGIIYIIYKLFAGFQGA
                      
                     YTGVPNQKPRVPTLRQAKVQGPAFEFAVAMMKRNSSTVKTEYGEFTMLGIYDRWAVLPR
                      
                     HAKPGPTILMNDQEVGVLDAKELVDKDGTNLELTLLKLNRNEKFRDIRGFLAKEEVEVN
                     "
     misc_feature    3768..4034
                     /label="3A"
                     /note="3A"
     misc_feature    4035..4100
                     /label="3B"
                     /note="3B"
                     /note="note=""direct strand 
                     translation""translation=""GAYTGVPNQKPRVPTLRQAKVQ"""
     misc_feature    4101..4649
                     /label="3C"
                     /note="3C"
     primer_bind     4603..4618
                     /label="Ent_P1.48"
                     /note="Ent_P1.48"
     misc_feature    4650..6035
                     /label="3D"
                     /note="3D"
     misc_feature    5631..5639
                     /label="GDD"
                     /note="GDD"
     primer_bind     5936..5957
                     /label="O22 - qPCR_CVB3_F"
                     /note="O22 - qPCR_CVB3_F"
     primer_bind     complement(6029..6053)
                     /label="O18 - Recomb_selection_R"
                     /note="O18 - Recomb_selection_R"
     promoter        complement(6190..6208)
                     /label="SP6 promoter"
                     /note="SP6 promoter promoter for bacteriophage SP6 RNA"
                     /note="promoter for bacteriophage SP6 RNA polymerase"
     primer_bind     complement(6191..6208)
                     /label="SP6"
                     /note="SP6"
     promoter        6996..7100
                     /gene="bla"
                     /label="AmpR promoter"
                     /note="bla promoter"
     promoter        7031..7059
                     /label="Amp prom"
                     /note="Amp prom promoter"
     primer_bind     complement(7073..7100)
                     /label="CVB3_ampR"
                     /note="CVB3_ampR"
     primer_bind     7081..7122
                     /label="KanToCVB3F"
                     /note="KanToCVB3F"
     CDS             7101..7895
                     /codon_start=1
                     /gene="aph(3')-II (or nptII)"
                     /product="aminoglycoside phosphotransferase from Tn5"
                     /label="NeoR/KanR"
                     /note="aph"
                     /note="confers resistance to neomycin, kanamycin, and G418 
                     (Geneticin(R))"
                     /translation="MIEQDGLHAGSPAAWVERLFGYDWAQQTIGCSDAAVFRLSAQGRP
                     VLFVKTDLSGALNELQDEAARLSWLATTGVPCAAVLDVVTEAGRDWLLLGEVPGQDLLS
                     SHLAPAEKVSIMADAMRRLHTLDPATCPFDHQAKHRIERARTRMEAGLVDQDDLDEEHQ
                     GLAPAELFARLKASMPDGEDLVVTHGDACLPNIMVENGRFSGFIDCGRLGVADRYQDIA
                     LATRDIAEELGGEWADRFLVLYGIAAPDSQRIAFYRLLDEFF"
     CDS             7101..7895
                     /codon_start=1
                     /gene="aph(3')-II (or nptII)"
                     /product="aminoglycoside phosphotransferase from Tn5"
                     /label="NeoR/KanR"
                     /note="aph"
                     /note="confers resistance to neomycin, kanamycin, and G418 
                     (Geneticin)"
                     /translation="MIEQDGLHAGSPAAWVERLFGYDWAQQTIGCSDAAVFRLSAQGRP
                     VLFVKTDLSGALNELQDEAARLSWLATTGVPCAAVLDVVTEAGRDWLLLGEVPGQDLLS
                     SHLAPAEKVSIMADAMRRLHTLDPATCPFDHQAKHRIERARTRMEAGLVDQDDLDEEHQ
                     GLAPAELFARLKASMPDGEDLVVTHGDACLPNIMVENGRFSGFIDCGRLGVADRYQDIA
                     LATRDIAEELGGEWADRFLVLYGIAAPDSQRIAFYRLLDEFF"
     primer_bind     complement(7875..7915)
                     /label="KanToCVB3_R"
                     /note="KanToCVB3_R"
     primer_bind     7896..7918
                     /label="CVB3_AmpF"
                     /note="CVB3_AmpF"
     CDS             7896..7898
                     /codon_start=1
                     /gene="bla"
                     /product="beta-lactamase"
                     /label="AmpR"
                     /note="bla"
                     /note="confers resistance to ampicillin, carbenicillin, and
                     related antibiotics"
                     /translation=""
     rep_origin      8047..8675
                     /direction=RIGHT
                     /label="ColE1 origin"
                     /note="ColE1 origin"
     rep_origin      8069..8657
                     /direction=RIGHT
                     /label="ori"
                     /note="ori"
                     /note="high-copy-number ColE1/pMB1/pBR322/pUC origin of 
                     replication"
     primer_bind     9110..9129
                     /label="T7"
                     /note="T7"
     promoter        9110..9128
                     /label="T7 promoter"
                     /note="T7 promoter promoter for bacteriophage T7 RNA p"
                     /note="promoter for bacteriophage T7 RNA polymerase"
ORIGIN
        1 ggccgaaagg ccgaaaaccc ggtatcccgg gttcttaaaa cagcctgtgg gttgatccca
       61 cccacagggc ccattgggcg ctagcactct ggtatcacgg tacctttgtg cgcctgtttt
      121 ataccccctc ccccaactgt aacttagaag taacacacac cgatcaacag tcagcgtggc
      181 acaccagcca cgttttgatc aagcacttct gttaccccgg actgagtatc aatagactgc
      241 tcacgcggtt gaaggagaaa gcgttcgtta tccggccaac tacttcgaaa aacctagtaa
      301 caccgtggaa gttgcagagt gtttcgctca gcactacccc agtgtagatc aggtcgatga
      361 gtcaccgcat tccccacggg cgaccgtggc ggtggctgcg ttggcggcct gcccatgggg
      421 aaacccatgg gacgctctaa tacagacatg gtgcgaagag tctattgagc tagttggtag
      481 tcctccggcc cctgaatgcg gctaatccta actgcggagc acacaccctc aagccagagg
      541 gcagtgtgtc gtaacgggca actctgcagc ggaaccgact actttgggtg tccgtgtttc
      601 attttattcc tatactggct gcttatggtg acaattgaga gatcgttacc atatagctat
      661 tggattggcc atccggtgac taatagagct attatatatc cctttgttgg gtttatacca
      721 cttagcttga aagaggttaa aacattacaa ttcattgtta agttgaatac agcaaaatgg
      781 cggccgcagt gagcaagggc gaggaggata acatggccat catcaaggag ttcatgcgct
      841 tcaaggtgca catggagggc tccgtgaacg gccacgagtt cgagatcgag ggcgagggcg
      901 agggccgccc ctacgagggc acccagaccg ccaagctgaa ggtgaccaag ggtggccccc
      961 tgcccttcgc ctgggacatc ctgtcccctc agttcatgta cggctccaag gcctacgtga
     1021 agcaccccgc cgacatcccc gactacttga agctgtcctt ccccgagggc ttcaagtggg
     1081 agcgcgtgat gaacttcgag gacggcggcg tggtgaccgt gacccaggac tcctccctgc
     1141 aggacggcga gttcatctac aaggtgaagc tgcgcggcac caacttcccc tccgacggcc
     1201 ccgtaatgca gaagaagacc atgggctggg aggcctcctc cgagcggatg taccccgagg
     1261 acggcgccct gaagggcgag atcaagcaga ggctgaagct gaaggacggc ggccactacg
     1321 acgctgaggt caagaccacc tacaaggcca agaagcccgt gcagctgccc ggcgcctaca
     1381 acgtcaacat caagttggac atcacctccc acaacgagga ctacaccatc gtggaacagt
     1441 acgaacgcgc cgagggccgc cactccaccg gcggcatgga cgagctgtac aaggcggccg
     1501 cagaattctt tacctacgtc cggttcgacc tggagctgac gtttgtcata acaagtactc
     1561 aacagccctc aaccacacag aaccaagatg cacagatcct aacacaccaa attatgtatg
     1621 taccaccagg tggacctgta ccagataaag ttgattcata cgtgtggcaa acatctacga
     1681 atcccagtgt gttttggacc gagggaaacg ccccgccgcg catgtccata ccgtttttga
     1741 gcattggcaa cgcctattca aatttctatg acggatggtc tgaattttcc aggaacggag
     1801 tttacggcat caacacgcta aacaacatgg gcacgctata tgcaagacat gtcaacgctg
     1861 gaagcacggg tccaataaaa agcaccatta gaatctactt caaaccgaag catgtcaaag
     1921 cgtggatacc tagaccacct agactctgcc aatacgagaa ggcaaagaac gtgaacttcc
     1981 aacccagcgg agttaccact actaggcaaa gcatcactac aatgacaaat acgggcgcat
     2041 ttggacaaca atcaggggca gtgtatgtgg ggaactacag ggtggtaaat agacatctag
     2101 ctaccagtgc tgactggcaa aactgtgtgt gggaaagtta caacagagac ctcttagtga
     2161 gcacgaccac agcacatgga tgtgatatta tagccagatg tcagtgcaca acgggagtgt
     2221 acttttgtgc gtccaaaaac aagcactacc caatttcgtt tgaaggacca ggtctagtag
     2281 aggtccaaga gagtgaatac taccccagga gataccaatc ccatgtgctt ttagcagctg
     2341 gattttccga accaggtgac tgtggcggta tcctaaggtg tgagcatggt gtcattggca
     2401 ttgtgaccat ggggggtgaa ggcgtggtcg gctttgcaga catccgtgat ctcctgtggc
     2461 tggaagatga tgcaatggaa cagggagtga aggactatgt ggaacagctt ggaaatgcat
     2521 tcggctccgg ctttactaac caaatatgtg agcaagtcaa cctcctgaaa gaatcactag
     2581 tgggtcaaga ctccatctta gagaaatctc taaaagcctt agttaagata atatcagcct
     2641 tagtaattgt ggtgaggaac cacgatgacc tgatcactgt gactgccaca ctagccctta
     2701 tcggttgtac ctcgtccccg tggcggtggc tcaaacagaa ggtgtcacaa tattacggaa
     2761 tccctatggc tgaacgccaa aacaatagct ggcttaagaa atttactgaa atgacaaatg
     2821 cttgcaaggg tatggaatgg atagctgtca aaattcagaa attcattgaa tggctcaaag
     2881 taaaaatttt gccagaggtc agagaaaaac acgagttcct gaacagactt aaacaactcc
     2941 ccttattaga aagtcagatc gccacaatcg agcagagcgc gccatcccaa agtgaccagg
     3001 aacaattatt ttccaatgtc caatactttg cccactattg cagaaagtac gctcccctct
     3061 acgcagctga agcaaagagg gtgttctccc ttgagaagaa gatgagcaat tacatacagt
     3121 tcaagtccaa atgccgtatt gaacctgtat gtttgctcct gcacgggagc cctggtgccg
     3181 gcaagtcggt ggcaacaaac ttaattggaa ggtcgcttgc tgagaaactc aacagctcag
     3241 tgtactcact accgccagac ccagatcact tcgacggata caaacagcag gccgtggtga
     3301 ttatggacga tctatgccag aatcctgatg ggaaagacgt ctccttgttc tgccaaatgg
     3361 tttccagtgt agattttgta ccacccatgg ctgccctaga agagaaaggc attctgttca
     3421 cctcaccgtt tgtcttggca tcgaccaatg caggatctat taatgctcca accgtgtcag
     3481 atagcagagc cttggcaagg agatttcact ttgacatgaa catcgaggtt atttccatgt
     3541 acagtcagaa tggcaagata aacatgccca tgtcagtcaa gacttgtgac gatgagtgtt
     3601 gcccggtcaa ttttaaaaag tgctgccctc ttgtgtgtgg gaaggctata caattcattg
     3661 atagaagaac acaggtcaga tactctctag acatgctagt caccgagatg tttagggagt
     3721 acaatcatag acatagcgtg gggaccacgc ttgaggcact gttccaggga ccaccagtat
     3781 acagagagat caaaattagc gttgcaccag agacaccacc accgcccgcc attgcggacc
     3841 tgctcaaatc ggtagacagt gaggctgtga gggagtactg caaagaaaaa ggatggttgg
     3901 ttcctgagat caactccacc ctccaaattg agaaacatgt cagtcgggct ttcatttgct
     3961 tacaggcatt gaccacattt gtgtcagtgg ctggaatcat atatataata tataagctct
     4021 ttgcgggttt tcaaggtgct tatacaggag tgcccaacca gaagcccaga gtgcctaccc
     4081 tgaggcaagc aaaagtgcaa ggccctgcct ttgagttcgc cgtcgcaatg atgaaaagga
     4141 actcaagcac ggtgaaaact gaatatggcg agtttaccat gctgggcatc tatgacaggt
     4201 gggccgtttt gccacgccac gccaaacctg ggccaaccat cttgatgaat gatcaagagg
     4261 ttggtgtgct agatgccaag gagctagtag acaaggacgg caccaactta gaactgacac
     4321 tactcaaatt gaaccggaat gagaagttca gagacatcag aggcttctta gccaaggagg
     4381 aagtggaggt taatgaggca gtgctagcaa ttaacaccag caagtttccc aacatgtaca
     4441 ttccagtagg acaggtcaca gaatacggct tcctaaacct aggtggcaca cccaccaaga
     4501 gaatgcttat gtacaacttc cccacaagag caggccagtg tggtggagtg ctcatgtcca
     4561 ccggcaaggt actgggtatc catgttggtg gaaatggcca tcagggcttc tcagcagcac
     4621 tcctcaaaca ctacttcaat gatgagcaag gtgaaataga atttattgag agctcaaagg
     4681 acgccgggtt tccagtcatc aacacaccaa gtaaaacaaa gttggagcct agtgttttcc
     4741 accaggtctt tgaggggaac aaagaaccag cagtactcag gagtggggat ccacgtctca
     4801 aggccaattt tgaagaggct atattttcca agtatatagg aaatgtcaac acacacgtgg
     4861 atgagtacat gctggaagca gtggaccact acgcaggcca actagccacc ctagatatca
     4921 gcactgaacc aatgaaactg gaggacgcag tgtacggtac cgagggtctt gaggcgcttg
     4981 atctaacaac gagtgccggt tacccatatg ttgcactggg tatcaagaag agggacatcc
     5041 tctctaagaa gactaaggac ctaacaaagt taaaggaatg tatggacaag tatggcctga
     5101 acctaccaat ggtgacttat gtaaaagatg agctcaggtc catagagaag gtagcgaaag
     5161 gaaagtctag gctgattgag gcgtccagtt tgaatgattc agtggcgatg agacagacat
     5221 ttggtaatct gtacaaaact ttccacctaa acccaggggt tgtgactggt agtgctgttg
     5281 ggtgtgaccc agacctcttt tggagcaaga taccagtgat gttagatgga catctcatag
     5341 catttgatta ctctgggtac gatgctagct taagccctgt ctggtttgct tgcctaaaaa
     5401 tgttacttga gaagcttgga tacacgcaca aagagacaaa ctacattgac tacttgtgca
     5461 actcccatca cctgtacagg gataaacatt actttgtgag gggtggcatg ccctcgggat
     5521 gttctggtac cagtattttc aactcaatga ttaacaatat cataattagg acactaatgc
     5581 taaaagtgta caaagggatt gacttggacc aattcaggat gatcgcatat ggtgatgatg
     5641 tgatcgcatc gtacccatgg cctatagatg catctttact cgctgaagct ggtaagggtt
     5701 acgggctgat catgacacca gcagataagg gagagtgctt taacgaagtt acctggacca
     5761 acgccacttt cctaaagagg tattttagag cagatgaaca gtaccccttc ctggtgcatc
     5821 ctgttatgcc catgaaagac atacacgaat caattagatg gaccaaggat ccaaagaaca
     5881 cccaagatca cgtgcgctca ctgtgtctat tagcttggca taacggggag cacgaatatg
     5941 aggagttcat ccgtaaaatt agaagcgtcc cagtcggacg ttgtttgacc ctccccgcgt
     6001 tttcaactct acgcaggaaa tggttggact ccttttagat tagagacaat ttgaaataat
     6061 ttagattggc ttaaccctac tgtgctaacc gaaccagata acggtacagt aggggtaaat
     6121 tctccgcatt cggtgcggaa aaaaaaaaaa aaaaaacgcg tgtcgacctg caggcatgca
     6181 agcttgtatt ctatagtgtc acctaaatcg tatgtgtatg atacataagg ttatgtatta
     6241 attgtagccg cgttctaacg acaatatgta caagcctaat tgtgtagcat ctggcttact
     6301 gaagcagacc ctatcatctc tctcgtaaac tgccgtcaga gtcggtttgg ttggacgaac
     6361 cttctgagtt tctggtaacg ccgtcccgca cccggaaatg gtcagcgaac caatcagcag
     6421 ggtcatcgct agccagatcc tctacgccgg acgcatcgtg gccggcatca ccggcgccac
     6481 aggtgcggtt gctggcgcct atatcgccga catcaccgat ggggaagatc gggctcgcca
     6541 cttcgggctc atgagcgctt gtttcggcgt gggtatggtg gcaggcccgt ggccggggga
     6601 ctgttgggcg ccatctcctt gcatgcacca ttccttgcgg cggcggtgct caacggcctc
     6661 aacctactac tgggctgctt cctaatgcag gagtcgcata agggagagcg tcgatatggt
     6721 gcactctcag tacaatctgc tctgatgccg catagttaag ccagccccga cacccgccaa
     6781 cacccgctga cgcgccctga cgggcttgtc tgctcccggc atccgcttac agacaagctg
     6841 tgaccgtctc cgggagctgc atgtgtcaga ggttttcacc gtcatcaccg aaacgcgcga
     6901 gacgaaaggg cctcgtgata cgcctatttt tataggttaa tgtcatgata ataatggttt
     6961 cttagacgtc aggtggcact tttcggggaa atgtgcgcgg aacccctatt tgtttatttt
     7021 tctaaataca ttcaaatatg tatccgctca tgagacaata accctgataa atgcttcaat
     7081 aatattgaaa aaggaagagt atgattgaac aagatggatt gcacgcaggt tctccggccg
     7141 cttgggtgga gaggctattc ggctatgact gggcacaaca gacaatcggc tgctctgatg
     7201 ccgccgtgtt ccggctgtca gcgcaggggc gcccggttct ttttgtcaag accgacctgt
     7261 ccggtgccct gaatgaactg caagacgagg cagcgcggct atcgtggctg gccacgacgg
     7321 gcgttccttg cgcagctgtg ctcgacgttg tcactgaagc gggaagggac tggctgctat
     7381 tgggcgaagt gccggggcag gatctcctgt catctcacct tgctcctgcc gagaaagtat
     7441 ccatcatggc tgatgcaatg cggcggctgc atacgcttga tccggctacc tgcccattcg
     7501 accaccaagc gaaacatcgc atcgagcgag cacgtactcg gatggaagcc ggtcttgtcg
     7561 atcaggatga tctggacgaa gagcatcagg ggctcgcgcc agccgaactg ttcgccaggc
     7621 tcaaggcgag catgcccgac ggcgaggatc tcgtcgtgac ccatggcgat gcctgcttgc
     7681 cgaatatcat ggtggaaaat ggccgctttt ctggattcat cgactgtggc cggctgggtg
     7741 tggcggaccg ctatcaggac atagcgttgg ctacccgtga tattgctgaa gagcttggcg
     7801 gcgaatgggc tgaccgcttc ctcgtgcttt acggtatcgc cgctcccgat tcgcagcgca
     7861 tcgccttcta tcgccttctt gacgagttct tctgataact gtcagaccaa gtttactcat
     7921 atatacttta gattgattta aaacttcatt tttaatttaa aaggatctag gtgaagatcc
     7981 tttttgataa tctcatgacc aaaatccctt aacgtgagtt ttcgttccac tgagcgtcag
     8041 accccgtaga aaagatcaaa ggatcttctt gagatccttt ttttctgcgc gtaatctgct
     8101 gcttgcaaac aaaaaaacca ccgctaccag cggtggtttg tttgccggat caagagctac
     8161 caactctttt tccgaaggta actggcttca gcagagcgca gataccaaat actgtccttc
     8221 tagtgtagcc gtagttaggc caccacttca agaactctgt agcaccgcct acatacctcg
     8281 ctctgctaat cctgttacca gtggctgctg ccagtggcga taagtcgtgt cttaccgggt
     8341 tggactcaag acgatagtta ccggataagg cgcagcggtc gggctgaacg gggggttcgt
     8401 gcacacagcc cagcttggag cgaacgacct acaccgaact gagataccta cagcgtgagc
     8461 tatgagaaag cgccacgctt cccgaaggga gaaaggcgga caggtatccg gtaagcggca
     8521 gggtcggaac aggagagcgc acgagggagc ttccaggggg aaacgcctgg tatctttata
     8581 gtcctgtcgg gtttcgccac ctctgacttg agcgtcgatt tttgtgatgc tcgtcagggg
     8641 ggcggagcct atggaaaaac gccagcaacg cggccttttt acggttcctg gccttttgct
     8701 ggccttttgc tcacatgttc tttcctgcgt tatcccctga ttctgtggat aaccgtatta
     8761 ccgcctttga gtgagctgat accgctcgcc gcagccgaac gaccgagcgc agcgagtcag
     8821 tgagcgagga agcggaagag cgcctgatgc ggtattttct ccttacgcat ctgtgcggta
     8881 tttcacaccg catatggtgc actctcagta caatctgctc tgatgcgcta cgtgactggg
     8941 tcatggctgc gccccgacac ccgccaacac ccgctgacgc gccctgacgg gcttgtctgc
     9001 tcccggcatc cgcttacaga caagctgtga ccgtctccgg gagctgcatg tgtcagaggt
     9061 tttcaccgtc atcaccgaaa cgcgcgaggc ccagctggct tatcgaaatt aatacgactc
     9121 actatagggt gttttaactg atga
//
