# Supplementary material for: A Fluorescent Reporter Virus Toolkit for Interrogating Enterovirus Biology and Host Interactions
Source: Viruses. 2025 May 30;17(6):796. doi: 10.3390/v17060796 (PMC12197625; doi:10.3390/v17060796)
Supplement: Supplementary file 1 [file viruses-17-00796-s001.zip › Sequences files/CVB3_GFP_P1.gb]

LOCUS       Exported               11175 bp ds-DNA    circular SYN 06-MAR.-2025
DEFINITION  .
ACCESSION   .
VERSION     .
KEYWORDS    CVB3_GFP_P1
SOURCE      synthetic DNA construct
  ORGANISM  synthetic DNA construct
REFERENCE   1  (bases 1 to 11175)
  AUTHORS   vblab
  TITLE     Direct Submission
  JOURNAL   Exported jueves, 6 de mar. de 2025 from SnapGene 2.3.2
            http://www.snapgene.com
FEATURES             Location/Qualifiers
     source          1..11175
                     /organism="synthetic DNA construct"
                     /mol_type="other DNA"
     misc_feature    35..776
                     /note="IRES"
                     /note="note=""direct strand translation"" 
                     translation=""LKQPVG*"""
     CDS             777..1493
                     /codon_start=1
                     /product="enhanced GFP"
                     /note="EGFP"
                     /note="mammalian codon-optimized"
                     /translation="MVSKGEELFTGVVPILVELDGDVNGHKFSVSGEGEGDATYGKLTL
                     KFICTTGKLPVPWPTLVTTLTYGVQCFSRYPDHMKQHDFFKSAMPEGYVQERTIFFKDD
                     GNYKTRAEVKFEGDTLVNRIELKGIDFKEDGNILGHKLEYNYNSHNVYIMADKQKNGIK
                     VNFKIRHNIEDGSVQLADHYQQNTPIGDGPVLLPDNHYLSTQSALSKDPNEKRDHMVLL
                     EFVTAAGITLGMDELYK"
     CDS             780..1508
                     /codon_start=1
                     /note="Feature 16"
                     /translation="VSKGEELFTGVVPILVELDGDVNGHKFSVSGEGEGDATYGKLTLK
                     FICTTGKLPVPWPTLVTTLTYGVQCFSRYPDHMKQHDFFKSAMPEGYVQERTIFFKDDG
                     NYKTRAEVKFEGDTLVNRIELKGIDFKEDGNILGHKLEYNYNSHNVYIMADKQKNGIKV
                     NFKIRHNIEDGSVQLADHYQQNTPIGDGPVLLPDNHYLSTQSALSKDPNEKRDHMVLLE
                     FVTAAGITLGMDELYKEALFQ"
     misc_feature    780..1508
                     /note="ORF-1"
     misc_feature    780..1508
                     /note="genome"
     CDS             780..1508
                     /codon_start=1
                     /note="Feature 16"
                     /translation="VSKGEELFTGVVPILVELDGDVNGHKFSVSGEGEGDATYGKLTLK
                     FICTTGKLPVPWPTLVTTLTYGVQCFSRYPDHMKQHDFFKSAMPEGYVQERTIFFKDDG
                     NYKTRAEVKFEGDTLVNRIELKGIDFKEDGNILGHKLEYNYNSHNVYIMADKQKNGIKV
                     NFKIRHNIEDGSVQLADHYQQNTPIGDGPVLLPDNHYLSTQSALSKDPNEKRDHMVLLE
                     FVTAAGITLGMDELYKEALFQ"
     misc_feature    780..1508
                     /note="ORF-1"
     misc_feature    780..1508
                     /note="genome"
     misc_feature    1509..1712
                     /note="VP4"
     misc_feature    1713..2501
                     /note="VP2"
     misc_feature    2502..3215
                     /note="VP3"
     misc_feature    2774..2779
                     /note="XHO1"
                     /note="note=""direct strand translation"" 
                     translation=""LE"""
     misc_feature    2806..2811
                     /note="bglII"
                     /note="note=""direct strand translation"" 
                     translation=""RS"""
     misc_feature    3216..4058
                     /note="VP1"
     misc_feature    4059..4508
                     /note="2a"
     misc_feature    4509..4805
                     /note="2B"
     misc_feature    4806..5792
                     /note="2C"
     misc_feature    5793..6059
                     /note="3A"
     misc_feature    6060..6125
                     /note="3B"
                     /note="note=""direct strand translation"" 
                     translation=""GAYTGVPNQKPRVPTLRQAKVQ"""
     misc_feature    6126..6674
                     /note="3C"
     misc_feature    6675..8060
                     /note="3D"
     promoter        complement(8221..8239)
                     /note="SP6 promoter"
                     /note="promoter for bacteriophage SP6 RNA polymerase"
     primer_bind     complement(8222..8239)
                     /note="SP6"
     promoter        9027..9131
                     /gene="bla"
                     /note="AmpR promoter"
     CDS             9132..9926
                     /codon_start=1
                     /gene="aph(3')-II (or nptII)"
                     /product="aminoglycoside phosphotransferase from Tn5"
                     /note="NeoR/KanR"
                     /note="confers resistance to neomycin, kanamycin, and G418 
                     (Geneticin)"
                     /translation="MIEQDGLHAGSPAAWVERLFGYDWAQQTIGCSDAAVFRLSAQGRP
                     VLFVKTDLSGALNELQDEAARLSWLATTGVPCAAVLDVVTEAGRDWLLLGEVPGQDLLS
                     SHLAPAEKVSIMADAMRRLHTLDPATCPFDHQAKHRIERARTRMEAGLVDQDDLDEEHQ
                     GLAPAELFARLKASMPDGEDLVVTHGDACLPNIMVENGRFSGFIDCGRLGVADRYQDIA
                     LATRDIAEELGGEWADRFLVLYGIAAPDSQRIAFYRLLDEFF"
     CDS             9927..9929
                     /codon_start=1
                     /gene="bla"
                     /product="beta-lactamase"
                     /note="AmpR"
                     /note="confers resistance to ampicillin, carbenicillin, and
                     related antibiotics"
                     /translation=""
     rep_origin      10078..10706
                     /direction=RIGHT
                     /note="ColE1 origin"
     rep_origin      10100..10688
                     /direction=RIGHT
                     /note="ori"
                     /note="high-copy-number ColE1/pMB1/pBR322/pUC origin of 
                     replication"
     primer_bind     11141..11160
                     /note="T7"
     promoter        11141..11159
                     /note="T7 promoter"
                     /note="promoter for bacteriophage T7 RNA polymerase"
ORIGIN
        1 ggccgaaagg ccgaaaaccc ggtatcccgg gttcttaaaa cagcctgtgg gttgatccca
       61 cccacagggc ccattgggcg ctagcactct ggtatcacgg tacctttgtg cgcctgtttt
      121 ataccccctc ccccaactgt aacttagaag taacacacac cgatcaacag tcagcgtggc
      181 acaccagcca cgttttgatc aagcacttct gttaccccgg actgagtatc aatagactgc
      241 tcacgcggtt gaaggagaaa gcgttcgtta tccggccaac tacttcgaaa aacctagtaa
      301 caccgtggaa gttgcagagt gtttcgctca gcactacccc agtgtagatc aggtcgatga
      361 gtcaccgcat tccccacggg cgaccgtggc ggtggctgcg ttggcggcct gcccatgggg
      421 aaacccatgg gacgctctaa tacagacatg gtgcgaagag tctattgagc tagttggtag
      481 tcctccggcc cctgaatgcg gctaatccta actgcggagc acacaccctc aagccagagg
      541 gcagtgtgtc gtaacgggca actctgcagc ggaaccgact actttgggtg tccgtgtttc
      601 attttattcc tatactggct gcttatggtg acaattgaga gatcgttacc atatagctat
      661 tggattggcc atccggtgac taatagagct attatatatc cctttgttgg gtttatacca
      721 cttagcttga aagaggttaa aacattacaa ttcattgtta agttgaatac agcaaaatgg
      781 tgagcaaggg cgaggagctg ttcaccgggg tggtgcccat cctggtcgag ctggacggcg
      841 acgtaaacgg ccacaagttc agcgtgtccg gcgagggcga gggcgatgcc acctacggca
      901 agctgaccct gaagttcatc tgcaccaccg gcaagctgcc cgtgccctgg cccaccctcg
      961 tgaccaccct gacctacggc gtgcagtgct tcagccgcta ccccgaccac atgaagcagc
     1021 acgacttctt caagtccgcc atgcccgaag gctacgtcca ggagcgcacc atcttcttca
     1081 aggacgacgg caactacaag acccgcgccg aggtgaagtt cgagggcgac accctggtga
     1141 accgcatcga gctgaagggc atcgacttca aggaggacgg caacatcctg gggcacaagc
     1201 tggagtacaa ctacaacagc cacaacgtct atatcatggc cgacaagcag aagaacggca
     1261 tcaaggtgaa cttcaagatc cgccacaaca tcgaggacgg cagcgtgcag ctcgccgacc
     1321 actaccagca gaacaccccc atcggcgacg gccccgtgct gctgcccgac aaccactacc
     1381 tgagcaccca gtccgccctg agcaaagacc ccaacgagaa gcgcgatcac atggtcctgc
     1441 tggagttcgt gaccgccgcc gggatcactc tcggcatgga cgagctgtac aaggaagctc
     1501 tattccaagg agctcaagta tcaacgcaaa agactggggc acatgagacc aggctgaatg
     1561 ctagcggcaa ttccatcatt cactacacaa atattaatta ttacaaggat gccgcatcca
     1621 actcagccaa tcggcaggat ttcactcaag acccgggcaa gttcacagaa ccagtgaaag
     1681 atatcatgat taaatcacta ccagctctca actcccccac agtagaggag tgcggataca
     1741 gtgacagggc gagatcaatc acattaggta actccaccat aacgactcag gaatgcgcca
     1801 acgtggtggt gggctatgga gtatggccag attatctaaa ggatagtgag gcaacagcag
     1861 aggaccaacc gacccaacca gacgttgcca catgtaggtt ctataccctt gactctgtgc
     1921 aatggcagaa aacctcacca ggatggtggt ggaagctgcc cgatgctttg tcgaacttag
     1981 gactgtttgg gcagaacatg cagtaccact acttaggccg aactgggtat accgtacatg
     2041 tgcagtgcaa tgcatctaag ttccaccaag gatgcttgct agtagtgtgt gtaccggaag
     2101 ctgagatggg ttgcgcaacg ctagacaaca ccccatccag tgcagaattg ctggggggcg
     2161 atagcgcaaa ggagtttgcg gacaaaccgg tcgcatccgg gtccaacaag ttggtacaga
     2221 gggtggtgta taatgcaggc atgggggtgg gtgttggaaa cctcaccatt ttcccccacc
     2281 aatggatcaa cctacgcacc aataatagtg ctacaattgt gatgccatac accaacagtg
     2341 tacctatgga taacatgttt aggcataaca acgtcaccct aatggttatc ccatttgtac
     2401 cgctagatta ctgccctggg tccaccacgt acgtcccaat tacggtcacg atagccccaa
     2461 tgtgtgccga gtacaatggg ttacgtttag cagggcacca gggcttacca accatgaata
     2521 ctccggggag ctgtcaattt ctgacatcag acgacttcca atcaccatcc gccatgccgc
     2581 aatatgacgt cacaccagag atgaggatac ctggtgaggt gaaaaacttg atggaaatag
     2641 ctgaggttga ctcagttgtc ccagtccaaa atgttggaga gaaggtcaac tctatggaag
     2701 cataccagat acctgtgaga tccaacgaag gatctggaac gcaagtattc ggctttccac
     2761 tgcaaccagg gtactcgagt gtttttagtc ggacgctcct aggagagatc ttgaactatt
     2821 atacacattg gtcaggcagc ataaagctta cgtttatgtt ctgtggttcg gccatggcta
     2881 ctggaaaatt ccttttggca tactcaccac caggtgctgg agctcctaca aaaagggttg
     2941 atgctatgct tggtactcat gtaatttggg acgtggggct acaatcaagt tgcgtgctgt
     3001 gtataccctg gataagccaa acacactacc ggtttgttgc ttcagatgag tataccgcag
     3061 ggggttttat tacgtgctgg tatcaaacaa acatagtggt cccagcggat gcccaaagct
     3121 cctgttacat catgtgtttc gtgtcagcat gcaatgactt ctctgtcagg ctattgaagg
     3181 acactccttt catttcgcag caaaactttt tccagggccc agtggaagac gcgataacag
     3241 ccgctatagg gagagttgcg gataccgtgg gtacagggcc aaccaactca gaagctatac
     3301 cagcactcac tgctgctgag acgggtcaca cgtcacaagt agtgccgggt gacactatgc
     3361 agacacgcca cgttaagaac taccattcaa ggtccgagtc aaccatagag aacttcctat
     3421 gtaggtcagc atgcgtgtac tttacggagt ataaaaactc aggtgccaag cggtatgctg
     3481 aatgggtatt aacaccacga caagcagcac aacttaggag aaagctagaa ttctttacct
     3541 acgtccggtt cgacctggag ctgacgtttg tcataacaag tactcaacag ccctcaacca
     3601 cacagaacca agatgcacag atcctaacac accaaattat gtatgtacca ccaggtggac
     3661 ctgtaccaga taaagttgat tcatacgtgt ggcaaacatc tacgaatccc agtgtgtttt
     3721 ggaccgaggg aaacgccccg ccgcgcatgt ccataccgtt tttgagcatt ggcaacgcct
     3781 attcaaattt ctatgacgga tggtctgaat tttccaggaa cggagtttac ggcatcaaca
     3841 cgctaaacaa catgggcacg ctatatgcaa gacatgtcaa cgctggaagc acgggtccaa
     3901 taaaaagcac cattagaatc tacttcaaac cgaagcatgt caaagcgtgg atacctagac
     3961 cacctagact ctgccaatac gagaaggcaa agaacgtgaa cttccaaccc agcggagtta
     4021 ccactactag gcaaagcatc actacaatga caaatacggg cgcatttgga caacaatcag
     4081 gggcagtgta tgtggggaac tacagggtgg taaatagaca tctagctacc agtgctgact
     4141 ggcaaaactg tgtgtgggaa agttacaaca gagacctctt agtgagcacg accacagcac
     4201 atggatgtga tattatagcc agatgtcagt gcacaacggg agtgtacttt tgtgcgtcca
     4261 aaaacaagca ctacccaatt tcgtttgaag gaccaggtct agtagaggtc caagagagtg
     4321 aatactaccc caggagatac caatcccatg tgcttttagc agctggattt tccgaaccag
     4381 gtgactgtgg cggtatccta aggtgtgagc atggtgtcat tggcattgtg accatggggg
     4441 gtgaaggcgt ggtcggcttt gcagacatcc gtgatctcct gtggctggaa gatgatgcaa
     4501 tggaacaggg agtgaaggac tatgtggaac agcttggaaa tgcattcggc tccggcttta
     4561 ctaaccaaat atgtgagcaa gtcaacctcc tgaaagaatc actagtgggt caagactcca
     4621 tcttagagaa atctctaaaa gccttagtta agataatatc agccttagta attgtggtga
     4681 ggaaccacga tgacctgatc actgtgactg ccacactagc ccttatcggt tgtacctcgt
     4741 ccccgtggcg gtggctcaaa cagaaggtgt cacaatatta cggaatccct atggctgaac
     4801 gccaaaacaa tagctggctt aagaaattta ctgaaatgac aaatgcttgc aagggtatgg
     4861 aatggatagc tgtcaaaatt cagaaattca ttgaatggct caaagtaaaa attttgccag
     4921 aggtcagaga aaaacacgag ttcctgaaca gacttaaaca actcccctta ttagaaagtc
     4981 agatcgccac aatcgagcag agcgcgccat cccaaagtga ccaggaacaa ttattttcca
     5041 atgtccaata ctttgcccac tattgcagaa agtacgctcc cctctacgca gctgaagcaa
     5101 agagggtgtt ctcccttgag aagaagatga gcaattacat acagttcaag tccaaatgcc
     5161 gtattgaacc tgtatgtttg ctcctgcacg ggagccctgg tgccggcaag tcggtggcaa
     5221 caaacttaat tggaaggtcg cttgctgaga aactcaacag ctcagtgtac tcactaccgc
     5281 cagacccaga tcacttcgac ggatacaaac agcaggccgt ggtgattatg gacgatctat
     5341 gccagaatcc tgatgggaaa gacgtctcct tgttctgcca aatggtttcc agtgtagatt
     5401 ttgtaccacc catggctgcc ctagaagaga aaggcattct gttcacctca ccgtttgtct
     5461 tggcatcgac caatgcagga tctattaatg ctccaaccgt gtcagatagc agagccttgg
     5521 caaggagatt tcactttgac atgaacatcg aggttatttc catgtacagt cagaatggca
     5581 agataaacat gcccatgtca gtcaagactt gtgacgatga gtgttgcccg gtcaatttta
     5641 aaaagtgctg ccctcttgtg tgtgggaagg ctatacaatt cattgataga agaacacagg
     5701 tcagatactc tctagacatg ctagtcaccg agatgtttag ggagtacaat catagacata
     5761 gcgtggggac cacgcttgag gcactgttcc agggaccacc agtatacaga gagatcaaaa
     5821 ttagcgttgc accagagaca ccaccaccgc ccgccattgc ggacctgctc aaatcggtag
     5881 acagtgaggc tgtgagggag tactgcaaag aaaaaggatg gttggttcct gagatcaact
     5941 ccaccctcca aattgagaaa catgtcagtc gggctttcat ttgcttacag gcattgacca
     6001 catttgtgtc agtggctgga atcatatata taatatataa gctctttgcg ggttttcaag
     6061 gtgcttatac aggagtgccc aaccagaagc ccagagtgcc taccctgagg caagcaaaag
     6121 tgcaaggccc tgcctttgag ttcgccgtcg caatgatgaa aaggaactca agcacggtga
     6181 aaactgaata tggcgagttt accatgctgg gcatctatga caggtgggcc gttttgccac
     6241 gccacgccaa acctgggcca accatcttga tgaatgatca agaggttggt gtgctagatg
     6301 ccaaggagct agtagacaag gacggcacca acttagaact gacactactc aaattgaacc
     6361 ggaatgagaa gttcagagac atcagaggct tcttagccaa ggaggaagtg gaggttaatg
     6421 aggcagtgct agcaattaac accagcaagt ttcccaacat gtacattcca gtaggacagg
     6481 tcacagaata cggcttccta aacctaggtg gcacacccac caagagaatg cttatgtaca
     6541 acttccccac aagagcaggc cagtgtggtg gagtgctcat gtccaccggc aaggtactgg
     6601 gtatccatgt tggtggaaat ggccatcagg gcttctcagc agcactcctc aaacactact
     6661 tcaatgatga gcaaggtgaa atagaattta ttgagagctc aaaggacgcc gggtttccag
     6721 tcatcaacac accaagtaaa acaaagttgg agcctagtgt tttccaccag gtctttgagg
     6781 ggaacaaaga accagcagta ctcaggagtg gggatccacg tctcaaggcc aattttgaag
     6841 aggctatatt ttccaagtat ataggaaatg tcaacacaca cgtggatgag tacatgctgg
     6901 aagcagtgga ccactacgca ggccaactag ccaccctaga tatcagcact gaaccaatga
     6961 aactggagga cgcagtgtac ggtaccgagg gtcttgaggc gcttgatcta acaacgagtg
     7021 ccggttaccc atatgttgca ctgggtatca agaagaggga catcctctct aagaagacta
     7081 aggacctaac aaagttaaag gaatgtatgg acaagtatgg cctgaaccta ccaatggtga
     7141 cttatgtaaa agatgagctc aggtccatag agaaggtagc gaaaggaaag tctaggctga
     7201 ttgaggcgtc cagtttgaat gattcagtgg cgatgagaca gacatttggt aatctgtaca
     7261 aaactttcca cctaaaccca ggggttgtga ctggtagtgc tgttgggtgt gacccagacc
     7321 tcttttggag caagatacca gtgatgttag atggacatct catagcattt gattactctg
     7381 ggtacgatgc tagcttaagc cctgtctggt ttgcttgcct aaaaatgtta cttgagaagc
     7441 ttggatacac gcacaaagag acaaactaca ttgactactt gtgcaactcc catcacctgt
     7501 acagggataa acattacttt gtgaggggtg gcatgccctc gggatgttct ggtaccagta
     7561 ttttcaactc aatgattaac aatatcataa ttaggacact aatgctaaaa gtgtacaaag
     7621 ggattgactt ggaccaattc aggatgatcg catatggtga tgatgtgatc gcatcgtacc
     7681 catggcctat agatgcatct ttactcgctg aagctggtaa gggttacggg ctgatcatga
     7741 caccagcaga taagggagag tgctttaacg aagttacctg gaccaacgcc actttcctaa
     7801 agaggtattt tagagcagat gaacagtacc ccttcctggt gcatcctgtt atgcccatga
     7861 aagacataca cgaatcaatt agatggacca aggatccaaa gaacacccaa gatcacgtgc
     7921 gctcactgtg tctattagct tggcataacg gggagcacga atatgaggag ttcatccgta
     7981 aaattagaag cgtcccagtc ggacgttgtt tgaccctccc cgcgttttca actctacgca
     8041 ggaaatggtt ggactccttt tagattagag acaatttgaa ataatttaga ttggcttaac
     8101 cctactgtgc taaccgaacc agataacggt acagtagggg taaattctcc gcattcggtg
     8161 cggaaaaaaa aaaaaaaaaa aaaaaaacgc gtgtcgacct gcaggcatgc aagcttgtat
     8221 tctatagtgt cacctaaatc gtatgtgtat gatacataag gttatgtatt aattgtagcc
     8281 gcgttctaac gacaatatgt acaagcctaa ttgtgtagca tctggcttac tgaagcagac
     8341 cctatcatct ctctcgtaaa ctgccgtcag agtcggtttg gttggacgaa ccttctgagt
     8401 ttctggtaac gccgtcccgc acccggaaat ggtcagcgaa ccaatcagca gggtcatcgc
     8461 tagccagatc ctctacgccg gacgcatcgt ggccggcatc accggcgcca caggtgcggt
     8521 tgctggcgcc tatatcgccg acatcaccga tggggaagat cgggctcgcc acttcgggct
     8581 catgagcgct tgtttcggcg tgggtatggt ggcaggcccc gtggccgggg gactgttggg
     8641 cgccatctcc ttgcatgcac cattccttgc ggcggcggtg ctcaacggcc tcaacctact
     8701 actgggctgc ttcctaatgc aggagtcgca taagggagag cgtcgaatgg tgcactctca
     8761 gtacaatctg ctctgatgcc gcatagttaa gccagccccg acacccgcca acacccgctg
     8821 acgcgccctg acgggcttgt ctgctcccgg catccgctta cagacaagct gtgaccgtct
     8881 ccgggagctg catgtgtcag aggttttcac cgtcatcacc gaaacgcgcg agacgaaagg
     8941 gcctcgtgat acgcctattt ttataggtta atgtcatgat aataatggtt tcttagacgt
     9001 caggtggcac ttttcgggga aatgtgcgcg gaacccctat ttgtttattt ttctaaatac
     9061 attcaaatat gtatccgctc atgagacaat aaccctgata aatgcttcaa taatattgaa
     9121 aaaggaagag tatgattgaa caagatggat tgcacgcagg ttctccggcc gcttgggtgg
     9181 agaggctatt cggctatgac tgggcacaac agacaatcgg ctgctctgat gccgccgtgt
     9241 tccggctgtc agcgcagggg cgcccggttc tttttgtcaa gaccgacctg tccggtgccc
     9301 tgaatgaact gcaagacgag gcagcgcggc tatcgtggct ggccacgacg ggcgttcctt
     9361 gcgcagctgt gctcgacgtt gtcactgaag cgggaaggga ctggctgcta ttgggcgaag
     9421 tgccggggca ggatctcctg tcatctcacc ttgctcctgc cgagaaagta tccatcatgg
     9481 ctgatgcaat gcggcggctg catacgcttg atccggctac ctgcccattc gaccaccaag
     9541 cgaaacatcg catcgagcga gcacgtactc ggatggaagc cggtcttgtc gatcaggatg
     9601 atctggacga agagcatcag gggctcgcgc cagccgaact gttcgccagg ctcaaggcga
     9661 gcatgcccga cggcgaggat ctcgtcgtga cccatggcga tgcctgcttg ccgaatatca
     9721 tggtggaaaa tggccgcttt tctggattca tcgactgtgg ccggctgggt gtggcggacc
     9781 gctatcagga catagcgttg gctacccgtg atattgctga agagcttggc ggcgaatggg
     9841 ctgaccgctt cctcgtgctt tacggtatcg ccgctcccga ttcgcagcgc atcgccttct
     9901 atcgccttct tgacgagttc ttctgataac tgtcagacca agtttactca tatatacttt
     9961 agattgattt aaaacttcat ttttaattta aaaggatcta ggtgaagatc ctttttgata
    10021 atctcatgac caaaatccct taacgtgagt tttcgttcca ctgagcgtca gaccccgtag
    10081 aaaagatcaa aggatcttct tgagatcctt tttttctgcg cgtaatctgc tgcttgcaaa
    10141 caaaaaaacc accgctacca gcggtggttt gtttgccgga tcaagagcta ccaactcttt
    10201 ttccgaaggt aactggcttc agcagagcgc agataccaaa tactgtcctt ctagtgtagc
    10261 cgtagttagg ccaccacttc aagaactctg tagcaccgcc tacatacctc gctctgctaa
    10321 tcctgttacc agtggctgct gccagtggcg ataagtcgtg tcttaccggg ttggactcaa
    10381 gacgatagtt accggataag gcgcagcggt cgggctgaac ggggggttcg tgcacacagc
    10441 ccagcttgga gcgaacgacc tacaccgaac tgagatacct acagcgtgag ctatgagaaa
    10501 gcgccacgct tcccgaaggg agaaaggcgg acaggtatcc ggtaagcggc agggtcggaa
    10561 caggagagcg cacgagggag cttccagggg gaaacgcctg gtatctttat agtcctgtcg
    10621 ggtttcgcca cctctgactt gagcgtcgat ttttgtgatg ctcgtcaggg gggcggagcc
    10681 tatggaaaaa cgccagcaac gcggcctttt tacggttcct ggccttttgc tggccttttg
    10741 ctcacatgtt ctttcctgcg ttatcccctg attctgtgga taaccgtatt accgcctttg
    10801 agtgagctga taccgctcgc cgcagccgaa cgaccgagcg cagcgagtca gtgagcgagg
    10861 aagcggaaga gcgcctgatg cggtattttc tccttacgca tctgtgcggt atttcacacc
    10921 gcatatggtg cactctcagt acaatctgct ctgatgcgct acgtgactgg gtcatggctg
    10981 cgccccgaca cccgccaaca cccgctgacg cgccctgacg ggcttgtctg ctcccggcat
    11041 ccgcttacag acaagctgtg accgtctccg ggagctgcat gtgtcagagg ttttcaccgt
    11101 catcaccgaa acgcgcgagg cccagctggc ttatcgaaat taatacgact cactataggg
    11161 tgttttaact gatga
//
