# Supplementary material for: A Fluorescent Reporter Virus Toolkit for Interrogating Enterovirus Biology and Host Interactions
Source: Viruses. 2025 May 30;17(6):796. doi: 10.3390/v17060796 (PMC12197625; doi:10.3390/v17060796)
Supplement: Supplementary file 1 [file viruses-17-00796-s001.zip › Sequences files/CVB3_mCherry_P1.gb]

LOCUS       Exported               11227 bp ds-DNA    circular SYN 06-MAR.-2025
DEFINITION  .
ACCESSION   .
VERSION     .
KEYWORDS    CVB3_mCherry_P1
SOURCE      synthetic DNA construct
  ORGANISM  synthetic DNA construct
REFERENCE   1  (bases 1 to 11227)
  AUTHORS   Mireya
  TITLE     Direct Submission
  JOURNAL   Exported jueves, 6 de mar. de 2025 from SnapGene 2.3.2
            http://www.snapgene.com
FEATURES             Location/Qualifiers
     source          1..11227
                     /organism="synthetic DNA construct"
                     /mol_type="other DNA"
     misc_feature    35..776
                     /note="IRES"
                     /note="note=""direct strand translation"" 
                     translation=""LKQPVG*"""
     CDS             780..1484
                     /note="mCherry"
     misc_feature    1500..1703
                     /note="VP4"
     misc_feature    1704..2492
                     /note="VP2"
     misc_feature    2493..3206
                     /note="VP3"
     misc_feature    2765..2770
                     /note="XHO1"
                     /note="note=""direct strand translation"" 
                     translation=""LE"""
     misc_feature    2797..2802
                     /note="bglII"
                     /note="note=""direct strand translation"" 
                     translation=""RS"""
     misc_feature    3207..4049
                     /note="VP1"
     misc_feature    4050..4499
                     /note="2a"
     misc_feature    4500..4796
                     /note="2B"
     misc_feature    4797..5783
                     /note="2C"
     misc_feature    5784..6050
                     /note="3A"
     misc_feature    6051..6116
                     /note="3B"
                     /note="note=""direct strand translation"" 
                     translation=""GAYTGVPNQKPRVPTLRQAKVQ"""
     misc_feature    6117..6665
                     /note="3C"
     misc_feature    6666..8051
                     /note="3D"
     primer_bind     complement(8211..8228)
                     /note="SP6"
     promoter        9051..9079
                     /note="Amp prom"
     CDS             9319..9978
                     /note="AmpR"
     rep_origin      10130..10758
                     /direction=RIGHT
                     /note="ColE1 origin"
     primer_bind     11193..11212
                     /note="T7"
ORIGIN
        1 ggccgaaagg ccgaaaaccc ggtatcccgg gttcttaaaa cagcctgtgg gttgatccca
       61 cccacagggc ccattgggcg ctagcactct ggtatcacgg tacctttgtg cgcctgtttt
      121 ataccccctc ccccaactgt aacttagaag taacacacac cgatcaacag tcagcgtggc
      181 acaccagcca cgttttgatc aagcacttct gttaccccgg actgagtatc aatagactgc
      241 tcacgcggtt gaaggagaaa gcgttcgtta tccggccaac tacttcgaaa aacctagtaa
      301 caccgtggaa gttgcagagt gtttcgctca gcactacccc agtgtagatc aggtcgatga
      361 gtcaccgcat tccccacggg cgaccgtggc ggtggctgcg ttggcggcct gcccatgggg
      421 aaacccatgg gacgctctaa tacagacatg gtgcgaagag tctattgagc tagttggtag
      481 tcctccggcc cctgaatgcg gctaatccta actgcggagc acacaccctc aagccagagg
      541 gcagtgtgtc gtaacgggca actctgcagc ggaaccgact actttgggtg tccgtgtttc
      601 attttattcc tatactggct gcttatggtg acaattgaga gatcgttacc atatagctat
      661 tggattggcc atccggtgac taatagagct attatatatc cctttgttgg gtttatacca
      721 cttagcttga aagaggttaa aacattacaa ttcattgtta agttgaatac agcaaaatgg
      781 tgagcaaggg cgaggaggat aacatggcca tcatcaagga gttcatgcgc ttcaaggtgc
      841 acatggaggg ctccgtgaac ggccacgagt tcgagatcga gggcgagggc gagggccgcc
      901 cctacgaggg cacccagacc gccaagctga aggtgaccaa gggtggcccc ctgcccttcg
      961 cctgggacat cctgtcccct cagttcatgt acggctccaa ggcctacgtg aagcaccccg
     1021 ccgacatccc cgactacttg aagctgtcct tccccgaggg cttcaagtgg gagcgcgtga
     1081 tgaacttcga ggacggcggc gtggtgaccg tgacccagga ctcctccctg caggacggcg
     1141 agttcatcta caaggtgaag ctgcgcggca ccaacttccc ctccgacggc cccgtaatgc
     1201 agaagaagac catgggctgg gaggcctcct ccgagcggat gtaccccgag gacggcgccc
     1261 tgaagggcga gatcaagcag aggctgaagc tgaaggacgg cggccactac gacgctgagg
     1321 tcaagaccac ctacaaggcc aagaagcccg tgcagctgcc cggcgcctac aacgtcaaca
     1381 tcaagttgga catcacctcc cacaacgagg actacaccat cgtggaacag tacgaacgcg
     1441 ccgagggccg ccactccacc ggcggcatgg acgagctgta caaggaggca ctgttccagg
     1501 gagctcaagt atcaacgcaa aagactgggg cacatgagac caggctgaat gctagcggca
     1561 attccatcat tcactacaca aatattaatt attacaagga tgccgcatcc aactcagcca
     1621 atcggcagga tttcactcaa gacccgggca agttcacaga accagtgaaa gatatcatga
     1681 ttaaatcact accagctctc aactccccca cagtagagga gtgcggatac agtgacaggg
     1741 cgagatcaat cacattaggt aactccacca taacgactca ggaatgcgcc aacgtggtgg
     1801 tgggctatgg agtatggcca gattatctaa aggatagtga ggcaacagca gaggaccaac
     1861 cgacccaacc agacgttgcc acatgtaggt tctataccct tgactctgtg caatggcaga
     1921 aaacctcacc aggatggtgg tggaagctgc ccgatgcttt gtcgaactta ggactgtttg
     1981 ggcagaacat gcagtaccac tacttaggcc gaactgggta taccgtacat gtgcagtgca
     2041 atgcatctaa gttccaccaa ggatgcttgc tagtagtgtg tgtaccggaa gctgagatgg
     2101 gttgcgcaac gctagacaac accccatcca gtgcagaatt gctggggggc gatagcgcaa
     2161 aggagtttgc ggacaaaccg gtcgcatccg ggtccaacaa gttggtacag agggtggtgt
     2221 ataatgcagg catgggggtg ggtgttggaa acctcaccat tttcccccac caatggatca
     2281 acctacgcac caataatagt gctacaattg tgatgccata caccaacagt gtacctatgg
     2341 ataacatgtt taggcataac aacgtcaccc taatggttat cccatttgta ccgctagatt
     2401 actgccctgg gtccaccacg tacgtcccaa ttacggtcac gatagcccca atgtgtgccg
     2461 agtacaatgg gttacgttta gcagggcacc agggcttacc aaccatgaat actccgggga
     2521 gctgtcaatt tctgacatca gacgacttcc aatcaccatc cgccatgccg caatatgacg
     2581 tcacaccaga gatgaggata cctggtgagg tgaaaaactt gatggaaata gctgaggttg
     2641 actcagttgt cccagtccaa aatgttggag agaaggtcaa ctctatggaa gcataccaga
     2701 tacctgtgag atccaacgaa ggatctggaa cgcaagtatt cggctttcca ctgcaaccag
     2761 ggtactcgag tgtttttagt cggacgctcc taggagagat cttgaactat tatacacatt
     2821 ggtcaggcag cataaagctt acgtttatgt tctgtggttc ggccatggct actggaaaat
     2881 tccttttggc atactcacca ccaggtgctg gagctcctac aaaaagggtt gatgctatgc
     2941 ttggtactca tgtaatttgg gacgtggggc tacaatcaag ttgcgtgctg tgtataccct
     3001 ggataagcca aacacactac cggtttgttg cttcagatga gtataccgca gggggtttta
     3061 ttacgtgctg gtatcaaaca aacatagtgg tcccagcgga tgcccaaagc tcctgttaca
     3121 tcatgtgttt cgtgtcagca tgcaatgact tctctgtcag gctattgaag gacactcctt
     3181 tcatttcgca gcaaaacttt ttccagggcc cagtggaaga cgcgataaca gccgctatag
     3241 ggagagttgc ggataccgtg ggtacagggc caaccaactc agaagctata ccagcactca
     3301 ctgctgctga gacgggtcac acgtcacaag tagtgccggg tgacactatg cagacacgcc
     3361 acgttaagaa ctaccattca aggtccgagt caaccataga gaacttccta tgtaggtcag
     3421 catgcgtgta ctttacggag tataaaaact caggtgccaa gcggtatgct gaatgggtat
     3481 taacaccacg acaagcagca caacttagga gaaagctaga attctttacc tacgtccggt
     3541 tcgacctgga gctgacgttt gtcataacaa gtactcaaca gccctcaacc acacagaacc
     3601 aagatgcaca gatcctaaca caccaaatta tgtatgtacc accaggtgga cctgtaccag
     3661 ataaagttga ttcatacgtg tggcaaacat ctacgaatcc cagtgtgttt tggaccgagg
     3721 gaaacgcccc gccgcgcatg tccataccgt ttttgagcat tggcaacgcc tattcaaatt
     3781 tctatgacgg atggtctgaa ttttccagga acggagttta cggcatcaac acgctaaaca
     3841 acatgggcac gctatatgca agacatgtca acgctggaag cacgggtcca ataaaaagca
     3901 ccattagaat ctacttcaaa ccgaagcatg tcaaagcgtg gatacctaga ccacctagac
     3961 tctgccaata cgagaaggca aagaacgtga acttccaacc cagcggagtt accactacta
     4021 ggcaaagcat cactacaatg acaaatacgg gcgcatttgg acaacaatca ggggcagtgt
     4081 atgtggggaa ctacagggtg gtaaatagac atctagctac cagtgctgac tggcaaaact
     4141 gtgtgtggga aagttacaac agagacctct tagtgagcac gaccacagca catggatgtg
     4201 atattatagc cagatgtcag tgcacaacgg gagtgtactt ttgtgcgtcc aaaaacaagc
     4261 actacccaat ttcgtttgaa ggaccaggtc tagtagaggt ccaagagagt gaatactacc
     4321 ccaggagata ccaatcccat gtgcttttag cagctggatt ttccgaacca ggtgactgtg
     4381 gcggtatcct aaggtgtgag catggtgtca ttggcattgt gaccatgggg ggtgaaggcg
     4441 tggtcggctt tgcagacatc cgtgatctcc tgtggctgga agatgatgca atggaacagg
     4501 gagtgaagga ctatgtggaa cagcttggaa atgcattcgg ctccggcttt actaaccaaa
     4561 tatgtgagca agtcaacctc ctgaaagaat cactagtggg tcaagactcc atcttagaga
     4621 aatctctaaa agccttagtt aagataatat cagccttagt aattgtggtg aggaaccacg
     4681 atgacctgat cactgtgact gccacactag cccttatcgg ttgtacctcg tccccgtggc
     4741 ggtggctcaa acagaaggtg tcacaatatt acggaatccc tatggctgaa cgccaaaaca
     4801 atagctggct taagaaattt actgaaatga caaatgcttg caagggtatg gaatggatag
     4861 ctgtcaaaat tcagaaattc attgaatggc tcaaagtaaa aattttgcca gaggtcagag
     4921 aaaaacacga gttcctgaac agacttaaac aactcccctt attagaaagt cagatcgcca
     4981 caatcgagca gagcgcgcca tcccaaagtg accaggaaca attattttcc aatgtccaat
     5041 actttgccca ctattgcaga aagtacgctc ccctctacgc agctgaagca aagagggtgt
     5101 tctcccttga gaagaagatg agcaattaca tacagttcaa gtccaaatgc cgtattgaac
     5161 ctgtatgttt gctcctgcac gggagccctg gtgccggcaa gtcggtggca acaaacttaa
     5221 ttggaaggtc gcttgctgag aaactcaaca gctcagtgta ctcactaccg ccagacccag
     5281 atcacttcga cggatacaaa cagcaggccg tggtgattat ggacgatcta tgccagaatc
     5341 ctgatgggaa agacgtctcc ttgttctgcc aaatggtttc cagtgtagat tttgtaccac
     5401 ccatggctgc cctagaagag aaaggcattc tgttcacctc accgtttgtc ttggcatcga
     5461 ccaatgcagg atctattaat gctccaaccg tgtcagatag cagagccttg gcaaggagat
     5521 ttcactttga catgaacatc gaggttattt ccatgtacag tcagaatggc aagataaaca
     5581 tgcccatgtc agtcaagact tgtgacgatg agtgttgccc ggtcaatttt aaaaagtgct
     5641 gccctcttgt gtgtgggaag gctatacaat tcattgatag aagaacacag gtcagatact
     5701 ctctagacat gctagtcacc gagatgttta gggagtacaa tcatagacat agcgtgggga
     5761 ccacgcttga ggcactgttc cagggaccac cagtatacag agagatcaaa attagcgttg
     5821 caccagagac accaccaccg cccgccattg cggacctgct caaatcggta gacagtgagg
     5881 ctgtgaggga gtactgcaaa gaaaaaggat ggttggttcc tgagatcaac tccaccctcc
     5941 aaattgagaa acatgtcagt cgggctttca tttgcttaca ggcattgacc acatttgtgt
     6001 cagtggctgg aatcatatat ataatatata agctctttgc gggttttcaa ggtgcttata
     6061 caggagtgcc caaccagaag cccagagtgc ctaccctgag gcaagcaaaa gtgcaaggcc
     6121 ctgcctttga gttcgccgtc gcaatgatga aaaggaactc aagcacggtg aaaactgaat
     6181 atggcgagtt taccatgctg ggcatctatg acaggtgggc cgttttgcca cgccacgcca
     6241 aacctgggcc aaccatcttg atgaatgatc aagaggttgg tgtgctagat gccaaggagc
     6301 tagtagacaa ggacggcacc aacttagaac tgacactact caaattgaac cggaatgaga
     6361 agttcagaga catcagaggc ttcttagcca aggaggaagt ggaggttaat gaggcagtgc
     6421 tagcaattaa caccagcaag tttcccaaca tgtacattcc agtaggacag gtcacagaat
     6481 acggcttcct aaacctaggt ggcacaccca ccaagagaat gcttatgtac aacttcccca
     6541 caagagcagg ccagtgtggt ggagtgctca tgtccaccgg caaggtactg ggtatccatg
     6601 ttggtggaaa tggccatcag ggcttctcag cagcactcct caaacactac ttcaatgatg
     6661 agcaaggtga aatagaattt attgagagct caaaggacgc cgggtttcca gtcatcaaca
     6721 caccaagtaa aacaaagttg gagcctagtg ttttccacca ggtctttgag gggaacaaag
     6781 aaccagcagt actcaggagt ggggatccac gtctcaaggc caattttgaa gaggctatat
     6841 tttccaagta tataggaaat gtcaacacac acgtggatga gtacatgctg gaagcagtgg
     6901 accactacgc aggccaacta gccaccctag atatcagcac tgaaccaatg aaactggagg
     6961 acgcagtgta cggtaccgag ggtcttgagg cgcttgatct aacaacgagt gccggttacc
     7021 catatgttgc actgggtatc aagaagaggg acatcctctc taagaagact aaggacctaa
     7081 caaagttaaa ggaatgtatg gacaagtatg gcctgaacct accaatggtg acttatgtaa
     7141 aagatgagct caggtccata gagaaggtag cgaaaggaaa gtctaggctg attgaggcgt
     7201 ccagtttgaa tgattcagtg gcgatgagac agacatttgg taatctgtac aaaactttcc
     7261 acctaaaccc aggggttgtg actggtagtg ctgttgggtg tgacccagac ctcttttgga
     7321 gcaagatacc agtgatgtta gatggacatc tcatagcatt tgattactct gggtacgatg
     7381 ctagcttaag ccctgtctgg tttgcttgcc taaaaatgtt acttgagaag cttggataca
     7441 cgcacaaaga gacaaactac attgactact tgtgcaactc ccatcacctg tacagggata
     7501 aacattactt tgtgaggggt ggcatgccct cgggatgttc tggtaccagt attttcaact
     7561 caatgattaa caatatcata attaggacac taatgctaaa agtgtacaaa gggattgact
     7621 tggaccaatt caggatgatc gcatatggtg atgatgtgat cgcatcgtac ccatggccta
     7681 tagatgcatc tttactcgct gaagctggta agggttacgg gctgatcatg acaccagcag
     7741 ataagggaga gtgctttaac gaagttacct ggaccaacgc cactttccta aagaggtatt
     7801 ttagagcaga tgaacagtac cccttcctgg tgcatcctgt tatgcccatg aaagacatac
     7861 acgaatcaat tagatggacc aaggatccaa agaacaccca agatcacgtg cgctcactgt
     7921 gtctattagc ttggcataac ggggagcacg aatatgagga gttcatccgt aaaattagaa
     7981 gcgtcccagt cggacgttgt ttgaccctcc ccgcgttttc aactctacgc aggaaatggt
     8041 tggactcctt ttagattaga gacaatttga aataatttag attggcttaa ccctactgtg
     8101 ctaaccgaac cagataacgg tacagtaggg gtaaattctc cgcattcggt gcggaaaaaa
     8161 aaaaaaaaaa aaaaaacgcg tgtcgacctg caggcatgca agcttgtatt ctatagtgtc
     8221 acctaaatcg tatgtgtatg atacataagg ttatgtatta attgtagccg cgttctaacg
     8281 acaatatgta caagcctaat tgtgtagcat ctggcttact gaagcagacc ctatcatctc
     8341 tctcgtaaac tgccgtcaga gtcggtttgg ttggacgaac cttctgagtt tctggtaacg
     8401 ccgtcccgca cccggaaatg gtcagcgaac caatcagcag ggtcatcgct agccagatcc
     8461 tctacgccgg acgcatcgtg gccggcatca ccggcgccac aggtgcggtt gctggcgcct
     8521 atatcgccga catcaccgat ggggaagatc gggctcgcca cttcgggctc atgagcgctt
     8581 gtttcggcgt gggtatggtg gcaggccccg tggccggggg actgttgggc gccatctcct
     8641 tgcatgcacc attccttgcg gcggcggtgc tcaacggcct caacctacta ctgggctgct
     8701 tcctaatgca ggagtcgcat aagggagagc gtcgaatggt gcactctcag tacaatctgc
     8761 tctgatgccg catagttaag ccagccccga cacccgccaa cacccgctga cgcgccctga
     8821 cgggcttgtc tgctcccggc atccgcttac agacaagctg tgaccgtctc cgggagctgc
     8881 atgtgtcaga ggttttcacc gtcatcaccg aaacgcgcga gacgaaaggg cctcgtgata
     8941 cgcctatttt tataggttaa tgtcatgata ataatggttt cttagacgtc aggtggcact
     9001 tttcggggaa atgtgcgcgg aacccctatt tgtttatttt tctaaataca ttcaaatatg
     9061 tatccgctca tgagacaata accctgataa atgcttcaat aatattgaaa aaggaagagt
     9121 atgagtattc aacatttccg tgtcgccctt attccctttt ttgcggcatt ttgccttcct
     9181 gtttttgctc acccagaaac gctggtgaaa gtaaaagatg ctgaagatca gttgggtgca
     9241 cgagtgggtt acatcgaact ggatctcaac agcggtaaga tccttgagag ttttcgcccc
     9301 gaagaacgtt ttccaatgat gagcactttt aaagttctgc tatgtggcgc ggtattatcc
     9361 cgtattgacg ccgggcaaga gcaactcggt cgccgcatac actattctca gaatgacttg
     9421 gttgagtact caccagtcac agaaaagcat cttacggatg gcatgacagt aagagaatta
     9481 tgcagtgctg ccataaccat gagtgataac actgcggcca acttacttct gacaacgatc
     9541 ggaggaccga aggagctaac cgcttttttg cacaacatgg gggatcatgt aactcgcctt
     9601 gatcgttggg aaccggagct gaatgaagcc ataccaaacg acgagcgtga caccacgatg
     9661 cctgtagcaa tggcaacaac gttgcgcaaa ctattaactg gcgaactact tactctagct
     9721 tcccggcaac aattaataga ctggatggag gcggataaag ttgcaggacc acttctgcgc
     9781 tcggcccttc cggctggctg gtttattgct gataaatctg gagccggtga gcgtgggtct
     9841 cgcggtatca ttgcagcact ggggccagat ggtaagccct cccgtatcgt agttatctac
     9901 acgacgggga gtcaggcaac tatggatgaa cgaaatagac agatcgctga gataggtgcc
     9961 tcactgatta agcattggta actgtcagac caagtttact catatatact ttagattgat
    10021 ttaaaacttc atttttaatt taaaaggatc taggtgaaga tcctttttga taatctcatg
    10081 accaaaatcc cttaacgtga gttttcgttc cactgagcgt cagaccccgt agaaaagatc
    10141 aaaggatctt cttgagatcc tttttttctg cgcgtaatct gctgcttgca aacaaaaaaa
    10201 ccaccgctac cagcggtggt ttgtttgccg gatcaagagc taccaactct ttttccgaag
    10261 gtaactggct tcagcagagc gcagatacca aatactgtcc ttctagtgta gccgtagtta
    10321 ggccaccact tcaagaactc tgtagcaccg cctacatacc tcgctctgct aatcctgtta
    10381 ccagtggctg ctgccagtgg cgataagtcg tgtcttaccg ggttggactc aagacgatag
    10441 ttaccggata aggcgcagcg gtcgggctga acggggggtt cgtgcacaca gcccagcttg
    10501 gagcgaacga cctacaccga actgagatac ctacagcgtg agctatgaga aagcgccacg
    10561 cttcccgaag ggagaaaggc ggacaggtat ccggtaagcg gcagggtcgg aacaggagag
    10621 cgcacgaggg agcttccagg gggaaacgcc tggtatcttt atagtcctgt cgggtttcgc
    10681 cacctctgac ttgagcgtcg atttttgtga tgctcgtcag gggggcggag cctatggaaa
    10741 aacgccagca acgcggcctt tttacggttc ctggcctttt gctggccttt tgctcacatg
    10801 ttctttcctg cgttatcccc tgattctgtg gataaccgta ttaccgcctt tgagtgagct
    10861 gataccgctc gccgcagccg aacgaccgag cgcagcgagt cagtgagcga ggaagcggaa
    10921 gagcgcctga tgcggtattt tctccttacg catctgtgcg gtatttcaca ccgcatatgg
    10981 tgcactctca gtacaatctg ctctgatgcg ctacgtgact gggtcatggc tgcgccccga
    11041 cacccgccaa cacccgctga cgcgccctga cgggcttgtc tgctcccggc atccgcttac
    11101 agacaagctg tgaccgtctc cgggagctgc atgtgtcaga ggttttcacc gtcatcaccg
    11161 aaacgcgcga ggcccagctg gcttatcgaa attaatacga ctcactatag ggtgttttaa
    11221 ctgatga
//
