# Supplementary material for: A Fluorescent Reporter Virus Toolkit for Interrogating Enterovirus Biology and Host Interactions
Source: Viruses. 2025 May 30;17(6):796. doi: 10.3390/v17060796 (PMC12197625; doi:10.3390/v17060796)
Supplement: Supplementary file 1 [file viruses-17-00796-s001.zip › Sequences files/CVB3_P1_GFP.gb]

LOCUS       Exported               11247 bp ds-DNA    circular SYN 06-MAR.-2025
DEFINITION  .
ACCESSION   .
VERSION     .
KEYWORDS    CVB3_P1_GFP
SOURCE      synthetic DNA construct
  ORGANISM  synthetic DNA construct
REFERENCE   1  (bases 1 to 11247)
  AUTHORS   .
  TITLE     Direct Submission
  JOURNAL   Exported jueves, 6 de mar. de 2025 from SnapGene 2.3.2
            http://www.snapgene.com
FEATURES             Location/Qualifiers
     source          1..11247
                     /organism="synthetic DNA construct"
                     /mol_type="other DNA"
     misc_feature    35..776
                     /note="IRES"
                     /note="note=""direct strand translation"" 
                     translation=""LKQPVG*"""
     misc_feature    777..983
                     /note="VP4"
     misc_feature    984..1772
                     /note="VP2"
     misc_feature    1773..2486
                     /note="VP3"
     misc_feature    2045..2050
                     /note="XHO1"
                     /note="note=""direct strand translation"" 
                     translation=""LE"""
     misc_feature    2077..2082
                     /note="bglII"
                     /note="note=""direct strand translation"" 
                     translation=""RS"""
     misc_feature    2487..3329
                     /note="VP1"
     CDS             3345..4058
                     /codon_start=1
                     /product="enhanced GFP"
                     /note="EGFP"
                     /note="mammalian codon-optimized"
                     /translation="VSKGEELFTGVVPILVELDGDVNGHKFSVSGEGEGDATYGKLTLK
                     FICTTGKLPVPWPTLVTTLTYGVQCFSRYPDHMKQHDFFKSAMPEGYVQERTIFFKDDG
                     NYKTRAEVKFEGDTLVNRIELKGIDFKEDGNILGHKLEYNYNSHNVYIMADKQKNGIKV
                     NFKIRHNIEDGSVQLADHYQQNTPIGDGPVLLPDNHYLSTQSALSKDPNEKRDHMVLLE
                     FVTAAGITLGMDELYK"
     misc_feature    4074..4523
                     /note="2a"
     misc_feature    4524..4820
                     /note="2B"
     misc_feature    4821..5807
                     /note="2C"
     misc_feature    5808..6074
                     /note="3A"
     misc_feature    6075..6140
                     /note="3B"
                     /note="note=""direct strand translation"" 
                     translation=""GAYTGVPNQKPRVPTLRQAKVQ"""
     misc_feature    6141..6689
                     /note="3C"
     misc_feature    6690..8075
                     /note="3D"
     primer_bind     complement(8231..8248)
                     /note="SP6"
     promoter        9071..9099
                     /note="Amp prom"
     CDS             9339..9998
                     /note="AmpR"
     rep_origin      10150..10778
                     /direction=RIGHT
                     /note="ColE1 origin"
     primer_bind     11213..11232
                     /note="T7"
ORIGIN
        1 ggccgaaagg ccgaaaaccc ggtatcccgg gttcttaaaa cagcctgtgg gttgatccca
       61 cccacagggc ccattgggcg ctagcactct ggtatcacgg tacctttgtg cgcctgtttt
      121 ataccccctc ccccaactgt aacttagaag taacacacac cgatcaacag tcagcgtggc
      181 acaccagcca cgttttgatc aagcacttct gttaccccgg actgagtatc aatagactgc
      241 tcacgcggtt gaaggagaaa gcgttcgtta tccggccaac tacttcgaaa aacctagtaa
      301 caccgtggaa gttgcagagt gtttcgctca gcactacccc agtgtagatc aggtcgatga
      361 gtcaccgcat tccccacggg cgaccgtggc ggtggctgcg ttggcggcct gcccatgggg
      421 aaacccatgg gacgctctaa tacagacatg gtgcgaagag tctattgagc tagttggtag
      481 tcctccggcc cctgaatgcg gctaatccta actgcggagc acacaccctc aagccagagg
      541 gcagtgtgtc gtaacgggca actctgcagc ggaaccgact actttgggtg tccgtgtttc
      601 attttattcc tatactggct gcttatggtg acaattgaga gatcgttacc atatagctat
      661 tggattggcc atccggtgac taatagagct attatatatc cctttgttgg gtttatacca
      721 cttagcttga aagaggttaa aacattacaa ttcattgtta agttgaatac agcaaaatgg
      781 gagctcaagt atcaacgcaa aagactgggg cacatgagac caggctgaat gctagcggca
      841 attccatcat tcactacaca aatattaatt attacaagga tgccgcatcc aactcagcca
      901 atcggcagga tttcactcaa gacccgggca agttcacaga accagtgaaa gatatcatga
      961 ttaaatcact accagctctc aactccccca cagtagagga gtgcggatac agtgacaggg
     1021 cgagatcaat cacattaggt aactccacca taacgactca ggaatgcgcc aacgtggtgg
     1081 tgggctatgg agtatggcca gattatctaa aggatagtga ggcaacagca gaggaccaac
     1141 cgacccaacc agacgttgcc acatgtaggt tctataccct tgactctgtg caatggcaga
     1201 aaacctcacc aggatggtgg tggaagctgc ccgatgcttt gtcgaactta ggactgtttg
     1261 ggcagaacat gcagtaccac tacttaggcc gaactgggta taccgtacat gtgcagtgca
     1321 atgcatctaa gttccaccaa ggatgcttgc tagtagtgtg tgtaccggaa gctgagatgg
     1381 gttgcgcaac gctagacaac accccatcca gtgcagaatt gctggggggc gatagcgcaa
     1441 aggagtttgc ggacaaaccg gtcgcatccg ggtccaacaa gttggtacag agggtggtgt
     1501 ataatgcagg catgggggtg ggtgttggaa acctcaccat tttcccccac caatggatca
     1561 acctacgcac caataatagt gctacaattg tgatgccata caccaacagt gtacctatgg
     1621 ataacatgtt taggcataac aacgtcaccc taatggttat cccatttgta ccgctagatt
     1681 actgccctgg gtccaccacg tacgtcccaa ttacggtcac gatagcccca atgtgtgccg
     1741 agtacaatgg gttacgttta gcagggcacc agggcttacc aaccatgaat actccgggga
     1801 gctgtcaatt tctgacatca gacgacttcc aatcaccatc cgccatgccg caatatgacg
     1861 tcacaccaga gatgaggata cctggtgagg tgaaaaactt gatggaaata gctgaggttg
     1921 actcagttgt cccagtccaa aatgttggag agaaggtcaa ctctatggaa gcataccaga
     1981 tacctgtgag atccaacgaa ggatctggaa cgcaagtatt cggctttcca ctgcaaccag
     2041 ggtactcgag tgtttttagt cggacgctcc taggagagat cttgaactat tatacacatt
     2101 ggtcaggcag cataaagctt acgtttatgt tctgtggttc ggccatggct actggaaaat
     2161 tccttttggc atactcacca ccaggtgctg gagctcctac aaaaagggtt gatgctatgc
     2221 ttggtactca tgtaatttgg gacgtggggc tacaatcaag ttgcgtgctg tgtataccct
     2281 ggataagcca aacacactac cggtttgttg cttcagatga gtataccgca gggggtttta
     2341 ttacgtgctg gtatcaaaca aacatagtgg tcccagcgga tgcccaaagc tcctgttaca
     2401 tcatgtgttt cgtgtcagca tgcaatgact tctctgtcag gctattgaag gacactcctt
     2461 tcatttcgca gcaaaacttt ttccagggcc cagtggaaga cgcgataaca gccgctatag
     2521 ggagagttgc ggataccgtg ggtacagggc caaccaactc agaagctata ccagcactca
     2581 ctgctgctga gacgggtcac acgtcacaag tagtgccggg tgacactatg cagacacgcc
     2641 acgttaagaa ctaccattca aggtccgagt caaccataga gaacttccta tgtaggtcag
     2701 catgcgtgta ctttacggag tataaaaact caggtgccaa gcggtatgct gaatgggtat
     2761 taacaccacg acaagcagca caacttagga gaaagctaga attctttacc tacgtccggt
     2821 tcgacctgga gctgacgttt gtcataacaa gtactcaaca gccctcaacc acacagaacc
     2881 aagatgcaca gatcctaaca caccaaatta tgtatgtacc accaggtgga cctgtaccag
     2941 ataaagttga ttcatacgtg tggcaaacat ctacgaatcc cagtgtgttt tggaccgagg
     3001 gaaacgcccc gccgcgcatg tccataccgt ttttgagcat tggcaacgcc tattcaaatt
     3061 tctatgacgg atggtctgaa ttttccagga acggagttta cggcatcaac acgctaaaca
     3121 acatgggcac gctatatgca agacatgtca acgctggaag cacgggtcca ataaaaagca
     3181 ccattagaat ctacttcaaa ccgaagcatg tcaaagcgtg gatacctaga ccacctagac
     3241 tctgccaata cgagaaggca aagaacgtga acttccaacc cagcggagtt accactacta
     3301 ggcaaagcat cactacaatg acaaatacgg gcgcatttgg acaagtgagc aagggcgagg
     3361 agctgttcac cggggtggtg cccatcctgg tcgagctgga cggcgacgta aacggccaca
     3421 agttcagcgt gtccggcgag ggcgagggcg atgccaccta cggcaagctg accctgaagt
     3481 tcatctgcac caccggcaag ctgcccgtgc cctggcccac cctcgtgacc accctgacct
     3541 acggcgtgca gtgcttcagc cgctaccccg accacatgaa gcagcacgac ttcttcaagt
     3601 ccgccatgcc cgaaggctac gtccaggagc gcaccatctt cttcaaggac gacggcaact
     3661 acaagacccg cgccgaggtg aagttcgagg gcgacaccct ggtgaaccgc atcgagctga
     3721 agggcatcga cttcaaggag gacggcaaca tcctggggca caagctggag tacaactaca
     3781 acagccacaa cgtctatatc atggccgaca agcagaagaa cggcatcaag gtgaacttca
     3841 agatccgcca caacatcgag gacggcagcg tgcagctcgc cgaccactac cagcagaaca
     3901 cccccatcgg cgacggcccc gtgctgctgc ccgacaacca ctacctgagc acccagtccg
     3961 ccctgagcaa agaccccaac gagaagcgcg atcacatggt cctgctggag ttcgtgaccg
     4021 ccgccgggat cactctcggc atggacgagc tgtacaagac gatgacaaac actggcgcat
     4081 ttggacaaca atcaggggca gtgtatgtgg ggaactacag ggtggtaaat agacatctag
     4141 ctaccagtgc tgactggcaa aactgtgtgt gggaaagtta caacagagac ctcttagtga
     4201 gcacgaccac agcacatgga tgtgatatta tagccagatg tcagtgcaca acgggagtgt
     4261 acttttgtgc gtccaaaaac aagcactacc caatttcgtt tgaaggacca ggtctagtag
     4321 aggtccaaga gagtgaatac taccccagga gataccaatc ccatgtgctt ttagcagctg
     4381 gattttccga accaggtgac tgtggcggta tcctaaggtg tgagcatggt gtcattggca
     4441 ttgtgaccat ggggggtgaa ggcgtggtcg gctttgcaga catccgtgat ctcctgtggc
     4501 tggaagatga tgcaatggaa cagggagtga aggactatgt ggaacagctt ggaaatgcat
     4561 tcggctccgg ctttactaac caaatatgtg agcaagtcaa cctcctgaaa gaatcactag
     4621 tgggtcaaga ctccatctta gagaaatctc taaaagcctt agttaagata atatcagcct
     4681 tagtaattgt ggtgaggaac cacgatgacc tgatcactgt gactgccaca ctagccctta
     4741 tcggttgtac ctcgtccccg tggcggtggc tcaaacagaa ggtgtcacaa tattacggaa
     4801 tccctatggc tgaacgccaa aacaatagct ggcttaagaa atttactgaa atgacaaatg
     4861 cttgcaaggg tatggaatgg atagctgtca aaattcagaa attcattgaa tggctcaaag
     4921 taaaaatttt gccagaggtc agagaaaaac acgagttcct gaacagactt aaacaactcc
     4981 ccttattaga aagtcagatc gccacaatcg agcagagcgc gccatcccaa agtgaccagg
     5041 aacaattatt ttccaatgtc caatactttg cccactattg cagaaagtac gctcccctct
     5101 acgcagctga agcaaagagg gtgttctccc ttgagaagaa gatgagcaat tacatacagt
     5161 tcaagtccaa atgccgtatt gaacctgtat gtttgctcct gcacgggagc cctggtgccg
     5221 gcaagtcggt ggcaacaaac ttaattggaa ggtcgcttgc tgagaaactc aacagctcag
     5281 tgtactcact accgccagac ccagatcact tcgacggata caaacagcag gccgtggtga
     5341 ttatggacga tctatgccag aatcctgatg ggaaagacgt ctccttgttc tgccaaatgg
     5401 tttccagtgt agattttgta ccacccatgg ctgccctaga agagaaaggc attctgttca
     5461 cctcaccgtt tgtcttggca tcgaccaatg caggatctat taatgctcca accgtgtcag
     5521 atagcagagc cttggcaagg agatttcact ttgacatgaa catcgaggtt atttccatgt
     5581 acagtcagaa tggcaagata aacatgccca tgtcagtcaa gacttgtgac gatgagtgtt
     5641 gcccggtcaa ttttaaaaag tgctgccctc ttgtgtgtgg gaaggctata caattcattg
     5701 atagaagaac acaggtcaga tactctctag acatgctagt caccgagatg tttagggagt
     5761 acaatcatag acatagcgtg gggaccacgc ttgaggcact gttccaggga ccaccagtat
     5821 acagagagat caaaattagc gttgcaccag agacaccacc accgcccgcc attgcggacc
     5881 tgctcaaatc ggtagacagt gaggctgtga gggagtactg caaagaaaaa ggatggttgg
     5941 ttcctgagat caactccacc ctccaaattg agaaacatgt cagtcgggct ttcatttgct
     6001 tacaggcatt gaccacattt gtgtcagtgg ctggaatcat atatataata tataagctct
     6061 ttgcgggttt tcaaggtgct tatacaggag tgcccaacca gaagcccaga gtgcctaccc
     6121 tgaggcaagc aaaagtgcaa ggccctgcct ttgagttcgc cgtcgcaatg atgaaaagga
     6181 actcaagcac ggtgaaaact gaatatggcg agtttaccat gctgggcatc tatgacaggt
     6241 gggccgtttt gccacgccac gccaaacctg ggccaaccat cttgatgaat gatcaagagg
     6301 ttggtgtgct agatgccaag gagctagtag acaaggacgg caccaactta gaactgacac
     6361 tactcaaatt gaaccggaat gagaagttca gagacatcag aggcttctta gccaaggagg
     6421 aagtggaggt taatgaggca gtgctagcaa ttaacaccag caagtttccc aacatgtaca
     6481 ttccagtagg acaggtcaca gaatacggct tcctaaacct aggtggcaca cccaccaaga
     6541 gaatgcttat gtacaacttc cccacaagag caggccagtg tggtggagtg ctcatgtcca
     6601 ccggcaaggt actgggtatc catgttggtg gaaatggcca tcagggcttc tcagcagcac
     6661 tcctcaaaca ctacttcaat gatgagcaag gtgaaataga atttattgag agctcaaagg
     6721 acgccgggtt tccagtcatc aacacaccaa gtaaaacaaa gttggagcct agtgttttcc
     6781 accaggtctt tgaggggaac aaagaaccag cagtactcag gagtggggat ccacgtctca
     6841 aggccaattt tgaagaggct atattttcca agtatatagg aaatgtcaac acacacgtgg
     6901 atgagtacat gctggaagca gtggaccact acgcaggcca actagccacc ctagatatca
     6961 gcactgaacc aatgaaactg gaggacgcag tgtacggtac cgagggtctt gaggcgcttg
     7021 atctaacaac gagtgccggt tacccatatg ttgcactggg tatcaagaag agggacatcc
     7081 tctctaagaa gactaaggac ctaacaaagt taaaggaatg tatggacaag tatggcctga
     7141 acctaccaat ggtgacttat gtaaaagatg agctcaggtc catagagaag gtagcgaaag
     7201 gaaagtctag gctgattgag gcgtccagtt tgaatgattc agtggcgatg agacagacat
     7261 ttggtaatct gtacaaaact ttccacctaa acccaggggt tgtgactggt agtgctgttg
     7321 ggtgtgaccc agacctcttt tggagcaaga taccagtgat gttagatgga catctcatag
     7381 catttgatta ctctgggtac gatgctagct taagccctgt ctggtttgct tgcctaaaaa
     7441 tgttacttga gaagcttgga tacacgcaca aagagacaaa ctacattgac tacttgtgca
     7501 actcccatca cctgtacagg gataaacatt actttgtgag gggtggcatg ccctcgggat
     7561 gttctggtac cagtattttc aactcaatga ttaacaatat cataattagg acactaatgc
     7621 taaaagtgta caaagggatt gacttggacc aattcaggat gatcgcatat ggtgatgatg
     7681 tgatcgcatc gtacccatgg cctatagatg catctttact cgctgaagct ggtaagggtt
     7741 acgggctgat catgacacca gcagataagg gagagtgctt taacgaagtt acctggacca
     7801 acgccacttt cctaaagagg tattttagag cagatgaaca gtaccccttc ctggtgcatc
     7861 ctgttatgcc catgaaagac atacacgaat caattagatg gaccaaggat ccaaagaaca
     7921 cccaagatca cgtgcgctca ctgtgtctat tagcttggca taacggggag cacgaatatg
     7981 aggagttcat ccgtaaaatt agaagcgtcc cagtcggacg ttgtttgacc ctccccgcgt
     8041 tttcaactct acgcaggaaa tggttggact ccttttagat tagagacaat ttgaaataat
     8101 ttagattggc ttaaccctac tgtgctaacc gaaccagata acggtacagt aggggtaaat
     8161 tctccgcatt cggtgcggaa aaaaaaaaaa aaaaaacgcg tgtcgacctg caggcatgca
     8221 agcttgtatt ctatagtgtc acctaaatcg tatgtgtatg atacataagg ttatgtatta
     8281 attgtagccg cgttctaacg acaatatgta caagcctaat tgtgtagcat ctggcttact
     8341 gaagcagacc ctatcatctc tctcgtaaac tgccgtcaga gtcggtttgg ttggacgaac
     8401 cttctgagtt tctggtaacg ccgtcccgca cccggaaatg gtcagcgaac caatcagcag
     8461 ggtcatcgct agccagatcc tctacgccgg acgcatcgtg gccggcatca ccggcgccac
     8521 aggtgcggtt gctggcgcct atatcgccga catcaccgat ggggaagatc gggctcgcca
     8581 cttcgggctc atgagcgctt gtttcggcgt gggtatggtg gcaggcccgt ggccggggga
     8641 ctgttgggcg ccatctcctt gcatgcacca ttccttgcgg cggcggtgct caacggcctc
     8701 aacctactac tgggctgctt cctaatgcag gagtcgcata agggagagcg tcgatatggt
     8761 gcactctcag tacaatctgc tctgatgccg catagttaag ccagccccga cacccgccaa
     8821 cacccgctga cgcgccctga cgggcttgtc tgctcccggc atccgcttac agacaagctg
     8881 tgaccgtctc cgggagctgc atgtgtcaga ggttttcacc gtcatcaccg aaacgcgcga
     8941 gacgaaaggg cctcgtgata cgcctatttt tataggttaa tgtcatgata ataatggttt
     9001 cttagacgtc aggtggcact tttcggggaa atgtgcgcgg aacccctatt tgtttatttt
     9061 tctaaataca ttcaaatatg tatccgctca tgagacaata accctgataa atgcttcaat
     9121 aatattgaaa aaggaagagt atgagtattc aacatttccg tgtcgccctt attccctttt
     9181 ttgcggcatt ttgccttcct gtttttgctc acccagaaac gctggtgaaa gtaaaagatg
     9241 ctgaagatca gttgggtgca cgagtgggtt acatcgaact ggatctcaac agcggtaaga
     9301 tccttgagag ttttcgcccc gaagaacgtt ttccaatgat gagcactttt aaagttctgc
     9361 tatgtggcgc ggtattatcc cgtattgacg ccgggcaaga gcaactcggt cgccgcatac
     9421 actattctca gaatgacttg gttgagtact caccagtcac agaaaagcat cttacggatg
     9481 gcatgacagt aagagaatta tgcagtgctg ccataaccat gagtgataac actgcggcca
     9541 acttacttct gacaacgatc ggaggaccga aggagctaac cgcttttttg cacaacatgg
     9601 gggatcatgt aactcgcctt gatcgttggg aaccggagct gaatgaagcc ataccaaacg
     9661 acgagcgtga caccacgatg cctgtagcaa tggcaacaac gttgcgcaaa ctattaactg
     9721 gcgaactact tactctagct tcccggcaac aattaataga ctggatggag gcggataaag
     9781 ttgcaggacc acttctgcgc tcggcccttc cggctggctg gtttattgct gataaatctg
     9841 gagccggtga gcgtgggtct cgcggtatca ttgcagcact ggggccagat ggtaagccct
     9901 cccgtatcgt agttatctac acgacgggga gtcaggcaac tatggatgaa cgaaatagac
     9961 agatcgctga gataggtgcc tcactgatta agcattggta actgtcagac caagtttact
    10021 catatatact ttagattgat ttaaaacttc atttttaatt taaaaggatc taggtgaaga
    10081 tcctttttga taatctcatg accaaaatcc cttaacgtga gttttcgttc cactgagcgt
    10141 cagaccccgt agaaaagatc aaaggatctt cttgagatcc tttttttctg cgcgtaatct
    10201 gctgcttgca aacaaaaaaa ccaccgctac cagcggtggt ttgtttgccg gatcaagagc
    10261 taccaactct ttttccgaag gtaactggct tcagcagagc gcagatacca aatactgtcc
    10321 ttctagtgta gccgtagtta ggccaccact tcaagaactc tgtagcaccg cctacatacc
    10381 tcgctctgct aatcctgtta ccagtggctg ctgccagtgg cgataagtcg tgtcttaccg
    10441 ggttggactc aagacgatag ttaccggata aggcgcagcg gtcgggctga acggggggtt
    10501 cgtgcacaca gcccagcttg gagcgaacga cctacaccga actgagatac ctacagcgtg
    10561 agctatgaga aagcgccacg cttcccgaag ggagaaaggc ggacaggtat ccggtaagcg
    10621 gcagggtcgg aacaggagag cgcacgaggg agcttccagg gggaaacgcc tggtatcttt
    10681 atagtcctgt cgggtttcgc cacctctgac ttgagcgtcg atttttgtga tgctcgtcag
    10741 gggggcggag cctatggaaa aacgccagca acgcggcctt tttacggttc ctggcctttt
    10801 gctggccttt tgctcacatg ttctttcctg cgttatcccc tgattctgtg gataaccgta
    10861 ttaccgcctt tgagtgagct gataccgctc gccgcagccg aacgaccgag cgcagcgagt
    10921 cagtgagcga ggaagcggaa gagcgcctga tgcggtattt tctccttacg catctgtgcg
    10981 gtatttcaca ccgcatatgg tgcactctca gtacaatctg ctctgatgcg ctacgtgact
    11041 gggtcatggc tgcgccccga cacccgccaa cacccgctga cgcgccctga cgggcttgtc
    11101 tgctcccggc atccgcttac agacaagctg tgaccgtctc cgggagctgc atgtgtcaga
    11161 ggttttcacc gtcatcaccg aaacgcgcga ggcccagctg gcttatcgaa attaatacga
    11221 ctcactatag ggtgttttaa ctgatga
//
