# Supplementary material for: A Fluorescent Reporter Virus Toolkit for Interrogating Enterovirus Biology and Host Interactions
Source: Viruses. 2025 May 30;17(6):796. doi: 10.3390/v17060796 (PMC12197625; doi:10.3390/v17060796)
Supplement: Supplementary file 1 [file viruses-17-00796-s001.zip › Sequences files/CVB3_P2_GFP.gb]

LOCUS       Exported               11263 bp ds-DNA    circular SYN 06-MAR.-2025
DEFINITION  .
ACCESSION   .
VERSION     .
KEYWORDS    CVB3_P2_GFP
SOURCE      synthetic DNA construct
  ORGANISM  synthetic DNA construct
REFERENCE   1  (bases 1 to 11263)
  AUTHORS   .
  TITLE     Direct Submission
  JOURNAL   Exported jueves, 6 de mar. de 2025 from SnapGene 2.3.2
            http://www.snapgene.com
COMMENT     Annotated with pLannotate v1.2.0
FEATURES             Location/Qualifiers
     source          1..11263
                     /organism="synthetic DNA construct"
                     /mol_type="other DNA"
     primer_bind     1..20
                     /note="T7"
     promoter        1..19
                     /label="T7 promoter"
                     /note="T7 promoter pLannotate"
                     /note="pLannotate"
     misc_feature    70..811
                     /note="IRES"
                     /note="note=""direct strand 
                     translation""translation=""LKQPVG*"""
     misc_feature    812..1018
                     /note="VP4"
     misc_feature    1019..1807
                     /note="VP2"
     misc_feature    1808..2521
                     /note="VP3"
     CDS             2522..3364
                     /codon_start=1
                     /note="VP1"
                     /translation="GPVEDAITAAIGRVADTVGTGPTNSEAIPALTAAETGHTSQVVPG
                     DTMQTRHVKNYHSRSESTIENFLCRSACVYFTEYKNSGAKRYAEWVLTPRQAAQLRRKL
                     EFFTYVRFDLELTFVITSTQQPSTTQNQDAQILTHQIMYVPPGGPVPDKVDSYVWQTST
                     NPSVFWTEGNAPPRMSIPFLSIGNAYSNFYDGWSEFSRNGVYGINTLNNMGTLYARHVN
                     AGSTGPIKSTIRIYFKPKHVKAWIPRPPRLCQYEKAKNVNFQPSGVTTTRQSITTMTNT
                     "
     CDS             3365..3814
                     /codon_start=1
                     /note="2A"
                     /translation="GAFGQQSGAVYVGNYRVVNRHLATSADWQNCVWESYNRDLLVSTT
                     TAHGCDIIARCQCTTGVYFCASKNKHYPISFEGPGLVEVQESEYYPRRYQSHVLLAAGF
                     SEPGDCGGILRCEHGVIGIVTMGGEGVVGFADIRDLLWLEDDAMEQ"
     misc_feature    3815..4111
                     /note="2B"
     misc_feature    4112..5098
                     /note="2C"
     CDS             5138..5851
                     /codon_start=1
                     /product="enhanced GFP"
                     /note="EGFP"
                     /note="mammalian codon-optimized"
                     /translation="VSKGEELFTGVVPILVELDGDVNGHKFSVSGEGEGDATYGKLTLK
                     FICTTGKLPVPWPTLVTTLTYGVQCFSRYPDHMKQHDFFKSAMPEGYVQERTIFFKDDG
                     NYKTRAEVKFEGDTLVNRIELKGIDFKEDGNILGHKLEYNYNSHNVYIMADKQKNGIKV
                     NFKIRHNIEDGSVQLADHYQQNTPIGDGPVLLPDNHYLSTQSALSKDPNEKRDHMVLLE
                     FVTAAGITLGMDELYK"
     CDS             5852..5866
                     /codon_start=1
                     /note="5aa2C"
                     /translation="EALFQ"
     CDS             5867..6133
                     /codon_start=1
                     /note="3A"
                     /translation="GPPVYREIKISVAPETPPPPAIADLLKSVDSEAVREYCKEKGWLV
                     PEINSTLQIEKHVSRAFICLQALTTFVSVAGIIYIIYKLFAGFQ"
     CDS             6134..6199
                     /codon_start=1
                     /note="3B"
                     /translation="GAYTGVPNQKPRVPTLRQAKVQ"
     CDS             6200..6748
                     /codon_start=1
                     /note="3C"
                     /translation="GPAFEFAVAMMKRNSSTVKTEYGEFTMLGIYDRWAVLPRHAKPGP
                     TILMNDQEVGVLDAKELVDKDGTNLELTLLKLNRNEKFRDIRGFLAKEEVEVNEAVLAI
                     NTSKFPNMYIPVGQVTEYGFLNLGGTPTKRMLMYNFPTRAGQCGGVLMSTGKVLGIHVG
                     GNGHQGFSAALLKHYFNDEQ"
     CDS             6749..8134
                     /codon_start=1
                     /note="3D"
                     /translation="GEIEFIESSKDAGFPVINTPSKTKLEPSVFHQVFEGNKEPAVLRS
                     GDPRLKANFEEAIFSKYIGNVNTHVDEYMLEAVDHYAGQLATLDISTEPMKLEDAVYGT
                     EGLEALDLTTSAGYPYVALGIKKRDILSKKTKDLTKLKECMDKYGLNLPMVTYVKDELR
                     SIEKVAKGKSRLIEASSLNDSVAMRQTFGNLYKTFHLNPGVVTGSAVGCDPDLFWSKIP
                     VMLDGHLIAFDYSGYDASLSPVWFACLKMLLEKLGYTHKETNYIDYLCNSHHLYRDKHY
                     FVRGGMPSGCSGTSIFNSMINNIIIRTLMLKVYKGIDLDQFRMIAYGDDVIASYPWPID
                     ASLLAEAGKGYGLIMTPADKGECFNEVTWTNATFLKRYFRADEQYPFLVHPVMPMKDIH
                     ESIRWTKDPKNTQDHVRSLCLLAWHNGEHEYEEFIRKIRSVPVGRCLTLPAFSTLRRKW
                     LDSF"
     misc_feature    8252..8276
                     /label="MCS (fragment)"
                     /note="MCS"
                     /note="pLannotate"
     promoter        complement(8281..8299)
                     /label="SP6 promoter"
                     /note="SP6 promoter pLannotate"
                     /note="pLannotate"
     primer_bind     complement(8282..8299)
                     /note="SP6"
     CDS             8527..8806
                     /label="TcR (fragment)"
                     /note="TcR"
                     /note="pLannotate"
     misc_feature    complement(8807..8855)
                     /label="bom (fragment)"
                     /note="bom"
                     /note="pLannotate"
     CDS             complement(8957..8992)
                     /label="rop (fragment)"
                     /note="rop"
                     /note="pLannotate"
     promoter        9087..9191
                     /label="AmpR promoter"
                     /note="AmpR promoter pLannotate"
                     /note="pLannotate"
     CDS             9192..10052
                     /label="AmpR"
                     /note="AmpR"
                     /note="pLannotate"
     rep_origin      10201..10829
                     /direction=RIGHT
                     /note="ColE1 origin"
     misc_feature    complement(10997..11080)
                     /label="bom (fragment)"
                     /note="bom"
                     /note="pLannotate"
     CDS             complement(11207..11244)
                     /label="rop (fragment)"
                     /note="rop"
                     /note="pLannotate"
ORIGIN
        1 taatacgact cactataggg tgttttaact gatgaggccg aaaggccgaa aacccggtat
       61 cccgggttct taaaacagcc tgtgggttga tcccacccac agggcccatt gggcgctagc
      121 actctggtat cacggtacct ttgtgcgcct gttttatacc ccctccccca actgtaactt
      181 agaagtaaca cacaccgatc aacagtcagc gtggcacacc agccacgttt tgatcaagca
      241 cttctgttac cccggactga gtatcaatag actgctcacg cggttgaagg agaaagcgtt
      301 cgttatccgg ccaactactt cgaaaaacct agtaacaccg tggaagttgc agagtgtttc
      361 gctcagcact accccagtgt agatcaggtc gatgagtcac cgcattcccc acgggcgacc
      421 gtggcggtgg ctgcgttggc ggcctgccca tggggaaacc catgggacgc tctaatacag
      481 acatggtgcg aagagtctat tgagctagtt ggtagtcctc cggcccctga atgcggctaa
      541 tcctaactgc ggagcacaca ccctcaagcc agagggcagt gtgtcgtaac gggcaactct
      601 gcagcggaac cgactacttt gggtgtccgt gtttcatttt attcctatac tggctgctta
      661 tggtgacaat tgagagatcg ttaccatata gctattggat tggccatccg gtgactaata
      721 gagctattat atatcccttt gttgggttta taccacttag cttgaaagag gttaaaacat
      781 tacaattcat tgttaagttg aatacagcaa aatgggagct caagtatcaa cgcaaaagac
      841 tggggcacat gagaccaggc tgaatgctag cggcaattcc atcattcact acacaaatat
      901 taattattac aaggatgccg catccaactc agccaatcgg caggatttca ctcaagaccc
      961 gggcaagttc acagaaccag tgaaagatat catgattaaa tcactaccag ctctcaactc
     1021 ccccacagta gaggagtgcg gatacagtga cagggcgaga tcaatcacat taggtaactc
     1081 caccataacg actcaggaat gcgccaacgt ggtggtgggc tatggagtat ggccagatta
     1141 tctaaaggat agtgaggcaa cagcagagga ccaaccgacc caaccagacg ttgccacatg
     1201 taggttctat acccttgact ctgtgcaatg gcagaaaacc tcaccaggat ggtggtggaa
     1261 gctgcccgat gctttgtcga acttaggact gtttgggcag aacatgcagt accactactt
     1321 aggccgaact gggtataccg tacatgtgca gtgcaatgca tctaagttcc accaaggatg
     1381 cttgctagta gtgtgtgtac cggaagctga gatgggttgc gcaacgctag acaacacccc
     1441 atccagtgca gaattgctgg ggggcgatag cgcaaaggag tttgcggaca aaccggtcgc
     1501 atccgggtcc aacaagttgg tacagagggt ggtgtataat gcaggcatgg gggtgggtgt
     1561 tggaaacctc accattttcc cccaccaatg gatcaaccta cgcaccaata atagtgctac
     1621 aattgtgatg ccatacacca acagtgtacc tatggataac atgtttaggc ataacaacgt
     1681 caccctaatg gttatcccat ttgtaccgct agattactgc cctgggtcca ccacgtacgt
     1741 cccaattacg gtcacgatag ccccaatgtg tgccgagtac aatgggttac gtttagcagg
     1801 gcaccagggc ttaccaacca tgaatactcc ggggagctgt caatttctga catcagacga
     1861 cttccaatca ccatccgcca tgccgcaata tgacgtcaca ccagagatga ggatacctgg
     1921 tgaggtgaaa aacttgatgg aaatagctga ggttgactca gttgtcccag tccaaaatgt
     1981 tggagagaag gtcaactcta tggaagcata ccagatacct gtgagatcca acgaaggatc
     2041 tggaacgcaa gtattcggct ttccactgca accagggtac tcgagtgttt ttagtcggac
     2101 gctcctagga gagatcttga actattatac acattggtca ggcagcataa agcttacgtt
     2161 tatgttctgt ggttcggcca tggctactgg aaaattcctt ttggcatact caccaccagg
     2221 tgctggagct cctacaaaaa gggttgatgc tatgcttggt actcatgtaa tttgggacgt
     2281 ggggctacaa tcaagttgcg tgctgtgtat accctggata agccaaacac actaccggtt
     2341 tgttgcttca gatgagtata ccgcaggggg ttttattacg tgctggtatc aaacaaacat
     2401 agtggtccca gcggatgccc aaagctcctg ttacatcatg tgtttcgtgt cagcatgcaa
     2461 tgacttctct gtcaggctat tgaaggacac tcctttcatt tcgcagcaaa actttttcca
     2521 gggcccagtg gaagacgcga taacagccgc tatagggaga gttgcggata ccgtgggtac
     2581 agggccaacc aactcagaag ctataccagc actcactgct gctgagacgg gtcacacgtc
     2641 acaagtagtg ccgggtgaca ctatgcagac acgccacgtt aagaactacc attcaaggtc
     2701 cgagtcaacc atagagaact tcctatgtag gtcagcatgc gtgtacttta cggagtataa
     2761 aaactcaggt gccaagcggt atgctgaatg ggtattaaca ccacgacaag cagcacaact
     2821 taggagaaag ctagaattct ttacctacgt ccggttcgac ctggagctga cgtttgtcat
     2881 aacaagtact caacagccct caaccacaca gaaccaagat gcacagatcc taacacacca
     2941 aattatgtat gtaccaccag gtggacctgt accagataaa gttgattcat acgtgtggca
     3001 aacatctacg aatcccagtg tgttttggac cgagggaaac gccccgccgc gcatgtccat
     3061 accgtttttg agcattggca acgcctattc aaatttctat gacggatggt ctgaattttc
     3121 caggaacgga gtttacggca tcaacacgct aaacaacatg ggcacgctat atgcaagaca
     3181 tgtcaacgct ggaagcacgg gtccaataaa aagcaccatt agaatctact tcaaaccgaa
     3241 gcatgtcaaa gcgtggatac ctagaccacc tagactctgc caatacgaga aggcaaagaa
     3301 cgtgaacttc caacccagcg gagttaccac tacgcgtcaa agcatcacta caatgacaaa
     3361 tacgggcgca tttggacaac aatcaggggc agtgtatgtg gggaactaca gggtggtaaa
     3421 tagacatcta gctaccagtg ctgactggca aaactgtgtg tgggaaagtt acaacagaga
     3481 cctcttagtg agcacgacca cagcacatgg atgtgatatt atagccagat gtcagtgcac
     3541 aacgggagtg tacttttgtg cgtccaaaaa caagcactac ccaatttcgt ttgaaggacc
     3601 aggtctagta gaggtccaag agagtgaata ctaccccagg agataccaat cccatgtgct
     3661 tttagcagct ggattttccg aaccaggtga ctgtggcggt atcctaaggt gtgagcatgg
     3721 tgtcattggc attgtgacca tggggggtga aggcgtggtc ggctttgcag acatccgtga
     3781 tctcctgtgg ctggaagatg atgcaatgga acagggagtg aaggactatg tggaacagct
     3841 tggaaatgca ttcggctccg gctttactaa ccaaatatgt gagcaagtca acctcctgaa
     3901 agaatcacta gtgggtcaag actccatctt agagaaatct ctaaaagcct tagttaagat
     3961 aatatcagcc ttagtaattg tggtgaggaa ccacgatgac ctgatcactg tgactgccac
     4021 actagccctt atcggttgta cctcgtcccc gtggcggtgg ctcaaacaga aggtgtcaca
     4081 atattacgga atccctatgg ctgaacgcca aaacaatagc tggcttaaga aatttactga
     4141 aatgacaaat gcttgcaagg gtatggaatg gatagctgtc aaaattcaga aattcattga
     4201 atggctcaaa gtaaaaattt tgccagaggt cagagaaaaa cacgagttcc tgaacagact
     4261 taaacaactc cccttattag aaagtcagat cgccacaatc gagcagagcg cgccatccca
     4321 aagtgaccag gaacaattat tttccaatgt ccaatacttt gcccactatt gcagaaagta
     4381 cgctcccctc tacgcagctg aagcaaagag ggtgttctcc cttgagaaga agatgagcaa
     4441 ttacatacag ttcaagtcca aatgccgtat tgaacctgta tgtttgctcc tgcacgggag
     4501 ccctggtgcc ggcaagtcgg tggcaacaaa cttaattgga aggtcgcttg ctgagaaact
     4561 caacagctca gtgtactcac taccgccaga cccagatcac ttcgacggat acaaacagca
     4621 ggccgtggtg attatggacg atctatgcca gaatcctgat gggaaagacg tctccttgtt
     4681 ctgccaaatg gtttccagtg tagattttgt accacccatg gctgccctag aagagaaagg
     4741 cattctgttc acctcaccgt ttgtcttggc atcgaccaat gcaggatcta ttaatgctcc
     4801 aaccgtgtca gatagcagag ccttggcaag gagatttcac tttgacatga acatcgaggt
     4861 tatttccatg tacagtcaga atggcaagat aaacatgccc atgtcagtca agacttgtga
     4921 cgatgagtgt tgcccggtca attttaaaaa gtgctgccct cttgtgtgtg ggaaggctat
     4981 acaattcatt gatagaagaa cacaggtcag atactctcta gacatgctag tcaccgagat
     5041 gtttagggag tacaatcata gacatagcgt ggggaccacg cttgaggcac tgttccaggg
     5101 accaccagta tacagagaga tcaaaattag cgttgctgtg agcaagggcg aggagctgtt
     5161 caccggggtg gtgcccatcc tggtcgagct ggacggcgac gtaaacggcc acaagttcag
     5221 cgtgtccggc gagggcgagg gcgatgccac ctacggcaag ctgaccctga agttcatctg
     5281 caccaccggc aagctgcccg tgccctggcc caccctcgtg accaccctga cctacggcgt
     5341 gcagtgcttc agccgctacc ccgaccacat gaagcagcac gacttcttca agtccgccat
     5401 gcccgaaggc tacgtccagg agcgcaccat cttcttcaag gacgacggca actacaagac
     5461 ccgcgccgag gtgaagttcg agggcgacac cctggtgaac cgcatcgagc tgaagggcat
     5521 cgacttcaag gaggacggca acatcctggg gcacaagctg gagtacaact acaacagcca
     5581 caacgtctat atcatggccg acaagcagaa gaacggcatc aaggtgaact tcaagatccg
     5641 ccacaacatc gaggacggca gcgtgcagct cgccgaccac taccagcaga acacccccat
     5701 cggcgacggc cccgtgctgc tgcccgacaa ccactacctg agcacccagt ccgccctgag
     5761 caaagacccc aacgagaagc gcgatcacat ggtcctgctg gagttcgtga ccgccgccgg
     5821 gatcactctc ggcatggacg agctgtacaa ggaggcactg ttccagggac caccagtata
     5881 cagagagata aagataagcg tggctccgga gacaccacca ccgcccgcca ttgcggacct
     5941 gctcaaatcg gtagacagtg aggctgtgag ggagtactgc aaagaaaaag gatggttggt
     6001 tcctgagatc aactccaccc tccaaattga gaaacatgtc agtcgggctt tcatttgctt
     6061 acaggcattg accacatttg tgtcagtggc tggaatcata tatataatat ataagctctt
     6121 tgcgggtttt caaggtgctt atacaggagt gcccaaccag aagcccagag tgcctaccct
     6181 gaggcaagca aaagtgcaag gccctgcctt tgagttcgcc gtcgcaatga tgaaaaggaa
     6241 ctcaagcacg gtgaaaactg aatatggcga gtttaccatg ctgggcatct atgacaggtg
     6301 ggccgttttg ccacgccacg ccaaacctgg gccaaccatc ttgatgaatg atcaagaggt
     6361 tggtgtgcta gatgccaagg agctagtaga caaggacggc accaacttag aactgacact
     6421 actcaaattg aaccggaatg agaagttcag agacatcaga ggcttcttag ccaaggagga
     6481 agtggaggtt aatgaggcag tgctagcaat taacaccagc aagtttccca acatgtacat
     6541 tccagtagga caggtcacag aatacggctt cctaaaccta ggtggcacac ccaccaagag
     6601 aatgcttatg tacaacttcc ccacaagagc aggccagtgt ggtggagtgc tcatgtccac
     6661 cggcaaggta ctgggtatcc atgttggtgg aaatggccat cagggcttct cagcagcact
     6721 cctcaaacac tacttcaatg atgagcaagg tgaaatagaa tttattgaga gctcaaagga
     6781 cgccgggttt ccagtcatca acacaccaag taaaacaaag ttggagccta gtgttttcca
     6841 ccaggtcttt gaggggaaca aagaaccagc agtactcagg agtggggatc cacgtctcaa
     6901 ggccaatttt gaagaggcta tattttccaa gtatatagga aatgtcaaca cacacgtgga
     6961 tgagtacatg ctggaagcag tggaccacta cgcaggccaa ctagccaccc tagatatcag
     7021 cactgaacca atgaaactgg aggacgcagt gtacggtacc gagggtcttg aggcgcttga
     7081 tctaacaacg agtgccggtt acccatatgt tgcactgggt atcaagaaga gggacatcct
     7141 ctctaagaag actaaggacc taacaaagtt aaaggaatgt atggacaagt atggcctgaa
     7201 cctaccaatg gtgacttatg taaaagatga gctcaggtcc atagagaagg tagcgaaagg
     7261 aaagtctagg ctgattgagg cgtccagttt gaatgattca gtggcgatga gacagacatt
     7321 tggtaatctg tacaaaactt tccacctaaa cccaggggtt gtgactggta gtgctgttgg
     7381 gtgtgaccca gacctctttt ggagcaagat accagtgatg ttagatggac atctcatagc
     7441 atttgattac tctgggtacg atgctagctt aagccctgtc tggtttgctt gcctaaaaat
     7501 gttacttgag aagcttggat acacgcacaa agagacaaac tacattgact acttgtgcaa
     7561 ctcccatcac ctgtacaggg ataaacatta ctttgtgagg ggtggcatgc cctcgggatg
     7621 ttctggtacc agtattttca actcaatgat taacaatatc ataattagga cactaatgct
     7681 aaaagtgtac aaagggattg acttggacca attcaggatg atcgcatatg gtgatgatgt
     7741 gatcgcatcg tacccatggc ctatagatgc atctttactc gctgaagctg gtaagggtta
     7801 cgggctgatc atgacaccag cagataaggg agagtgcttt aacgaagtta cctggaccaa
     7861 cgccactttc ctaaagaggt attttagagc agatgaacag taccccttcc tggtgcatcc
     7921 tgttatgccc atgaaagaca tacacgaatc aattagatgg accaaggatc caaagaacac
     7981 ccaagatcac gtgcgctcac tgtgtctatt agcttggcat aacggggagc acgaatatga
     8041 ggagttcatc cgtaaaatta gaagcgtccc agtcggacgt tgtttgaccc tccccgcgtt
     8101 ttcaactcta cgcaggaaat ggttggactc cttttagatt agagacaatt tgaaataatt
     8161 tagattggct taaccctact gtgctaaccg aaccagataa cggtacagta ggggtaaatt
     8221 ctccgcattc ggtgcggaaa aaaaaaaaaa aagtcgacct gcaggcatgc aagcttgtat
     8281 tctatagtgt cacctaaatc gtatgtgtat gatacataag gttatgtatt aattgtagcc
     8341 gcgttctaac gacaatatgt acaagcctaa ttgtgtagca tctggcttac tgaagcagac
     8401 cctatcatct ctctcgtaaa ctgccgtcag agtcggtttg gttggacgaa ccttctgagt
     8461 ttctggtaac gccgtcccgc acccggaaat ggtcagcgaa ccaatcagca gggtcatcgc
     8521 tagccagatc ctctacgccg gacgcatcgt ggccggcatc accggcgcca caggtgcggt
     8581 tgctggcgcc tatatcgccg acatcaccga tggggaagat cgggctcgcc acttcgggct
     8641 catgagcgct tgtttcggcg tgggtatggt ggcaggcccc gtggccgggg gactgttggg
     8701 cgccatctcc ttgcatgcac cattccttgc ggcggcggtg ctcaacggcc tcaacctact
     8761 actgggctgc ttcctaatgc aggagtcgca taagggagag cgtcgaatgg tgcactctca
     8821 gtacaatctg ctctgatgcc gcatagttaa gccagccccg acacccgcca acacccgctg
     8881 acgcgccctg acgggcttgt ctgctcccgg catccgctta cagacaagct gtgaccgtct
     8941 ccgggagctg catgtgtcag aggttttcac cgtcatcacc gaaacgcgcg agacgaaagg
     9001 gcctcgtgat acgcctattt ttataggtta atgtcatgat aataatggtt tcttagacgt
     9061 caggtggcac ttttcgggga aatgtgcgcg gaacccctat ttgtttattt ttctaaatac
     9121 attcaaatat gtatccgctc atgagacaat aaccctgata aatgcttcaa taatattgaa
     9181 aaaggaagag tatgagtatt caacatttcc gtgtcgccct tattcccttt tttgcggcat
     9241 tttgccttcc tgtttttgct cacccagaaa cgctggtgaa agtaaaagat gctgaagatc
     9301 agttgggtgc acgagtgggt tacatcgaac tggatctcaa cagcggtaag atccttgaga
     9361 gttttcgccc cgaagaacgt tttccaatga tgagcacttt taaagttctg ctatgtggcg
     9421 cggtattatc ccgtattgac gccgggcaag agcaactcgg tcgccgcata cactattctc
     9481 agaatgactt ggttgagtac tcaccagtca cagaaaagca tcttacggat ggcatgacag
     9541 taagagaatt atgcagtgct gccataacca tgagtgataa cactgcggcc aacttacttc
     9601 tgacaacgat cggaggaccg aaggagctaa ccgctttttt gcacaacatg ggggatcatg
     9661 taactcgcct tgatcgttgg gaaccggagc tgaatgaagc cataccaaac gacgagcgtg
     9721 acaccacgat gcctgtagca atggcaacaa cgttgcgcaa actattaact ggcgaactac
     9781 ttactctagc ttcccggcaa caattaatag actggatgga ggcggataaa gttgcaggac
     9841 cacttctgcg ctcggccctt ccggctggct ggtttattgc tgataaatct ggagccggtg
     9901 agcgtgggtc tcgcggtatc attgcagcac tggggccaga tggtaagccc tcccgtatcg
     9961 tagttatcta cacgacgggg agtcaggcaa ctatggatga acgaaataga cagatcgctg
    10021 agataggtgc ctcactgatt aagcattggt aactgtcaga ccaagtttac tcatatatac
    10081 tttagattga tttaaaactt catttttaat ttaaaaggat ctaggtgaag atcctttttg
    10141 ataatctcat gaccaaaatc ccttaacgtg agttttcgtt ccactgagcg tcagaccccg
    10201 tagaaaagat caaaggatct tcttgagatc ctttttttct gcgcgtaatc tgctgcttgc
    10261 aaacaaaaaa accaccgcta ccagcggtgg tttgtttgcc ggatcaagag ctaccaactc
    10321 tttttccgaa ggtaactggc ttcagcagag cgcagatacc aaatactgtc cttctagtgt
    10381 agccgtagtt aggccaccac ttcaagaact ctgtagcacc gcctacatac ctcgctctgc
    10441 taatcctgtt accagtggct gctgccagtg gcgataagtc gtgtcttacc gggttggact
    10501 caagacgata gttaccggat aaggcgcagc ggtcgggctg aacggggggt tcgtgcacac
    10561 agcccagctt ggagcgaacg acctacaccg aactgagata cctacagcgt gagctatgag
    10621 aaagcgccac gcttcccgaa gggagaaagg cggacaggta tccggtaagc ggcagggtcg
    10681 gaacaggaga gcgcacgagg gagcttccag ggggaaacgc ctggtatctt tatagtcctg
    10741 tcgggtttcg ccacctctga cttgagcgtc gatttttgtg atgctcgtca ggggggcgga
    10801 gcctatggaa aaacgccagc aacgcggcct ttttacggtt cctggccttt tgctggcctt
    10861 ttgctcacat gttctttcct gcgttatccc ctgattctgt ggataaccgt attaccgcct
    10921 ttgagtgagc tgataccgct cgccgcagcc gaacgaccga gcgcagcgag tcagtgagcg
    10981 aggaagcgga agagcgcctg atgcggtatt ttctccttac gcatctgtgc ggtatttcac
    11041 accgcatatg gtgcactctc agtacaatct gctctgatgc gctacgtgac tgggtcatgg
    11101 ctgcgccccg acacccgcca acacccgctg acgcgccctg acgggcttgt ctgctcccgg
    11161 catccgctta cagacaagct gtgaccgtct ccgggagctg catgtgtcag aggttttcac
    11221 cgtcatcacc gaaacgcgcg aggcccagct ggcttatcga aat
//
